# Supplementary material for: Statistical inference in ensemble modeling of cellular metabolism
Source: PLoS Comput Biol. 2019 Dec 9;15(12):e1007536. doi: 10.1371/journal.pcbi.1007536 (PMC6922442; doi:10.1371/journal.pcbi.1007536)
Supplement: S1 Table — (XLSX) [file pcbi.1007536.s002.xlsx]

## Sheet: METS.csv
metSEEDID	mets	metNames	metFormulas
cpd00201	10fthf_c	10-Formyltetrahydrofolate	C20H21N7O7
cpd00203	13dpg_c	3-Phospho-D-glyceroyl phosphate	C3H6O10P2
cpd02711	2ddg6p_c	2-Dehydro-3-deoxy-D-gluconate 6-phosphate	C6H9O9P
cpd15352	2dmmq8_c	2-Demethylmenaquinone 8	C50H70O2
cpd15353	2dmmql8_c	2-Demethylmenaquinol 8	C50H72O2
NA	2fe2s_c	[2Fe-2S] iron-sulfur cluster	S2Fe2
cpd00843	2h3oppan_c	2-Hydroxy-3-oxopropanoate	C3H3O4
cpd00482	2pg_c	D-Glycerate 2-phosphate	C3H5O7P
cpd00169	3pg_c	3-Phospho-D-glycerate	C3H5O7P
cpd01042	4crsol_c	p-Cresol	C7H8O
NA	4fe4s_c	[4Fe-4S] iron-sulfur cluster	S4Fe4
cpd15380	5drib_c	5'-deoxyribose	C5H10O4
cpd00345	5mthf_c	5-Methyltetrahydrofolate	C20H23N7O6
cpd00284	6pgc_c	6-Phospho-D-gluconate	C6H11O10P
cpd00911	6pgl_c	6-phospho-D-glucono-1,5-lactone	C6H10O9P
cpd00029	ac_c	Acetate	C2H3O2
cpd00071	acald_c	Acetaldehyde	C2H4O
cpd00022	accoa_c	Acetyl-CoA	C23H35N7O17P3S
cpd00331	acon-C_c	cis-Aconitate	C6H3O6
cpd00196	actp_c	Acetyl phosphate	C2H4O5P
cpd00166	adocbl_c	Adenosylcobalamin	C72H101CoN18O17P
cpd00008	adp_c	ADP	C10H13N5O10P2
cpd00387	adpglc_c	ADPglucose	C16H23N5O15P2
cpd00024	akg_c	2-Oxoglutarate	C5H4O5
cpd00035	ala-L_c	L-Alanine	C3H7NO2
cpd00017	amet_c	S-Adenosyl-L-methionine	C15H23N6O5S
cpd02701	amob_c	S-Adenosyl-4-methylthio-2-oxobutanoate	C15H19N5O6S
cpd00018	amp_c	AMP	C10H13N5O7P
cpd00051	arg-L_c	L-Arginine	C6H15N4O2
cpd00132	asn-L_c	L-Asparagine	C4H8N2O3
cpd00041	asp-L_c	L-Aspartate	C4H6NO4
cpd00002	atp_c	ATP	C10H13N5O13P3
cpd15413	bglycogen_c	branching glycogen	C30H52O26
NA	bmocogdp_c	bis-molybdopterin guanine dinucleotide	C40H44N20O27P4S4Mo
cpd00104	btn_c	Biotin	C10H15N2O3S
cpd00063	ca2_c	Calcium	Ca
cpd00216	chor_c	chorismate	C10H8O6
cpd00137	cit_c	Citrate	C6H5O7
cpd00099	cl_c	Chloride	Cl
cpd00011	co2_c	CO2	CO2
cpd00010	coa_c	Coenzyme A	C21H33N7O16P3S
cpd00149	cobalt2_c	Co2+	Co
cpd15432	colipa_c	core oligosaccharide lipid A	C176H307N2O100P4
cpd00052	ctp_c	CTP	C9H13N3O14P3
cpd00058	cu2_c	Cu2+	Cu
cpd00084	cys-L_c	L-Cysteine	C3H7NO2S
cpd00115	datp_c	dATP	C10H13N5O12P3
cpd11225	db4p_c	3,4-dihydroxy-2-butanone 4-phosphate	C4H8O6P
cpd00356	dctp_c	dCTP	C9H13N3O13P3
cpd00241	dgtp_c	dGTP	C10H13N5O13P3
cpd00157	dha_c	Dihydroxyacetone	C3H6O3
cpd00095	dhap_c	Dihydroxyacetone phosphate	C3H6O6P
cpd00282	dhor-S_c	(S)-Dihydroorotate	C5H5N2O4
cpd00357	dttp_c	dTTP	C10H14N2O14P3
cpd00236	e4p_c	D-Erythrose 4-phosphate	C4H8O7P
cpd03453	enter_c	Enterochelin	C30H27N3O15
cpd00363	etoh_c	Ethanol	C2H6O
cpd00072	f6p_c	D-Fructose 6-phosphate	C6H12O9P
cpd00015	fad_c	Flavin adenine dinucleotide oxidized	C27H31N9O15P2
cpd00290	fdp_c	D-Fructose 1,6-bisphosphate	C6H12O12P2
cpd10515	fe2_c	Fe2+	Fe
cpd10516	fe3_c	Fe3+	Fe
cpd12173	flxr_c	Flavodoxin reduced	NULL
cpd12207	flxso_c	flavodoxin semi oxidized	NULL
cpd00047	for_c	Formate	CHO2
cpd00106	fum_c	Fumarate	C4H2O4
cpd00089	g1p_c	D-Glucose 1-phosphate	C6H12O9P
cpd00102	g3p_c	Glyceraldehyde 3-phosphate	C3H6O6P
cpd00079	g6p_c	D-Glucose 6-phosphate	C6H12O9P
cpd00027	glc-D_c	D-Glucose	C6H12O6
cpd00053	gln-L_c	L-Glutamine	C5H10N2O3
cpd00023	glu-L_c	L-Glutamate	C5H8NO4
cpd00040	glx_c	Glyoxylate	C2HO3
cpd00033	gly_c	Glycine	C2H5NO2
cpd00100	glyc_c	Glycerol	C3H8O3
cpd00223	glyc-R_c	(R)-Glycerate	C3H5O4
cpd00080	glyc3p_c	Glycerol 3-phosphate	C3H8O6P
cpd00139	glyclt_c	Glycolate	C2H3O3
cpd00155	glycogen_c	glycogen	C30H52O26
cpd15302	glycogenn1_c	glycogen(n-1)	C24H42O21
cpd00042	gthrd_c	Reduced glutathione	C10H16N3O6S
cpd00038	gtp_c	GTP	C10H13N5O14P3
cpd00067	h_c	H+	H
cpd00001	h2o_c	H2O	H2O
cpd00025	h2o2_c	Hydrogen peroxide	H2O2
cpd11313	hemeO_c	Heme O	C49H56FeN4O5
cpd00119	his-L_c	L-Histidine	C6H9N3O2
cpd03470	iasp_c	Iminoaspartate	C4H3NO4
cpd00260	icit_c	Isocitrate	C6H5O7
cpd00322	ile-L_c	L-Isoleucine	C6H13NO2
cpd00205	k_c	potassium	K
cpd00221	lac-D_c	D-Lactate	C3H5O3
cpd00107	leu-L_c	L-Leucine	C6H13NO2
NA	lipopb_c	lipoate (protein bound)	C8H13OS2
cpd00039	lys-L_c	L-Lysine	C6H15N2O2
cpd00130	mal-L_c	L-Malate	C4H4O5
cpd00070	malcoa_c	Malonyl-CoA	C24H34N7O19P3S
cpd00060	met-L_c	L-Methionine	C5H11NO2S
cpd00254	mg2_c	magnesium	Mg
cpd00125	mlthf_c	5,10-Methylenetetrahydrofolate	C20H21N7O6
cpd00030	mn2_c	Mn2+	Mn
cpd11574	mobd_c	Molybdate	H2MoO4
cpd19850	mococdp_c	molybdopterin cytosine dinucleotide	C19H26N8O13P2S2
cpd19851	mocogdp_c	molybdopterin guanine dinucleotide	C20H26N10O13P2S2
cpd15499	mql8_c	Menaquinol 8	C51H74O2
cpd15500	mqn8_c	Menaquinone 8	C51H72O2
cpd19853	mththf_c	(2R,4S)-2-methyl-2,3,3,4-tetrahydroxytetrahydrofuran	C5H10O5
cpd00971	na1_c	Sodium	Na
cpd00003	nad_c	Nicotinamide adenine dinucleotide	C21H26N7O14P2
cpd00004	nadh_c	Nicotinamide adenine dinucleotide - reduced	C21H27N7O14P2
cpd00006	nadp_c	Nicotinamide adenine dinucleotide phosphate	C21H26N7O17P3
cpd00005	nadph_c	Nicotinamide adenine dinucleotide phosphate - reduced	C21H27N7O17P3
cpd00013	nh4_c	Ammonium	H4N
cpd00244	ni2_c	nickel	Ni
cpd00007	o2_c	O2	O2
cpd00032	oaa_c	Oxaloacetate	C4H2O5
cpd00247	orot_c	Orotate	C5H3N2O4
cpd15531	pe160_c	phosphatidylethanolamine (dihexadecanoyl, n-C16:0)	C37H74NO8P
cpd15532	pe161_c	phosphatidylethanolamine (dihexadec-9enoyl, n-C16:1)	C37H70NO8P
cpd15534	pe181_c	phosphatidylethanolamine (dioctadec-11-enoyl, n-C18:1)	C41H78NO8P
cpd00061	pep_c	Phosphoenolpyruvate	C3H3O6P
cpd15538	pg160_c	Phosphatidylglycerol (dihexadecanoyl, n-C16:0)	C38H74O10P
cpd15539	pg161_c	Phosphatidylglycerol (dihexadec-9-enoyl, n-C16:1)	C38H70O10P
cpd15541	pg181_c	Phosphatidylglycerol (dioctadec-11-enoyl, n-C18:1)	C42H78O10P
cpd00066	phe-L_c	L-Phenylalanine	C9H11NO2
cpd00028	pheme_c	Protoheme	C34H30FeN4O4
cpd00009	pi_c	Phosphate	HO4P
cpd00012	ppi_c	Diphosphate	H2O7P2
cpd01476	ppp9_c	Protoporphyrin	C34H32N4O4
cpd00791	pppg9_c	Protoporphyrinogen IX	C34H38N4O4
cpd00421	pppi_c	Inorganic triphosphate	HO10P3
cpd00129	pro-L_c	L-Proline	C5H8NO2
cpd00118	ptrc_c	Putrescine	C4H14N2
cpd00016	pydx5p_c	Pyridoxal 5'-phosphate	C8H9NO6P
cpd00020	pyr_c	Pyruvate	C3H3O3
cpd15560	q8_c	Ubiquinone-8	C49H74O4
cpd15561	q8h2_c	Ubiquinol-8	C49H76O4
cpd00101	r5p_c	alpha-D-Ribose 5-phosphate	C5H10O8P
cpd00220	ribflv_c	Riboflavin	C17H20N4O6
cpd00171	ru5p-D_c	D-Ribulose 5-phosphate	C5H10O8P
cpd00349	s17bp_c	Sedoheptulose 1,7-bisphosphate	C7H14O13P2
cpd00238	s7p_c	Sedoheptulose 7-phosphate	C7H14O10P
cpd00054	ser-L_c	L-Serine	C3H7NO3
cpd00557	sheme_c	Siroheme	C42H36FeN4O16
cpd00048	so4_c	Sulfate	O4S
cpd00264	spmd_c	Spermidine	C7H22N3
cpd00036	succ_c	Succinate	C4H4O4
cpd00078	succoa_c	Succinyl-CoA	C25H36N7O19P3S
cpd00087	thf_c	5,6,7,8-Tetrahydrofolate	C19H21N7O6
cpd00056	thmpp_c	Thiamine diphosphate	C12H17N4O7P2S
cpd00161	thr-L_c	L-Threonine	C4H9NO3
cpd11420	trdox_c	Oxidized thioredoxin	C6H7NO2R2S2
cpd11421	trdrd_c	Reduced thioredoxin	C6H9NO2R2S2
cpd00065	trp-L_c	L-Tryptophan	C11H12N2O2
cpd00069	tyr-L_c	L-Tyrosine	C9H11NO3
cpd02229	udcpdp_c	Undecaprenyl diphosphate	C55H90O7P2
cpd00062	utp_c	UTP	C9H12N2O15P3
cpd00156	val-L_c	L-Valine	C5H11NO2
cpd00198	xu5p-D_c	D-Xylulose 5-phosphate	C5H10O8P
cpd00034	zn2_c	Zinc	Zn
cpd01981	5mtr_e	5-Methylthio-D-ribose	C6H12O4S
cpd00029	ac_e	Acetate	C2H3O2
cpd00071	acald_e	Acetaldehyde	C2H4O
cpd00024	akg_e	2-Oxoglutarate	C5H4O5
cpd00117	ala-D_e	D-Alanine	C3H7NO2
cpd00035	ala-L_e	L-Alanine	C3H7NO2
cpd00731	alaala_e	D-Alanyl-D-alanine	C6H12N2O3
cpd00051	arg-L_e	L-Arginine	C6H15N4O2
cpd00132	asn-L_e	L-Asparagine	C4H8N2O3
cpd00041	asp-L_e	L-Aspartate	C4H6NO4
cpd00063	ca2_e	Calcium	Ca
cpd00635	cbl1_e	Cob(I)alamin	C62H89CoN13O14P
cpd00137	cit_e	Citrate	C6H5O7
cpd00099	cl_e	Chloride	Cl
cpd00011	co2_e	CO2	CO2
cpd00149	cobalt2_e	Co2+	Co
cpd15432	colipa_e	core oligosaccharide lipid A	C176H307N2O100P4
cpd00058	cu2_e	Cu2+	Cu
cpd00084	cys-L_e	L-Cysteine	C3H7NO2S
cpd00157	dha_e	Dihydroxyacetone	C3H6O3
cpd03453	enter_e	Enterochelin	C30H27N3O15
cpd00363	etoh_e	Ethanol	C2H6O
cpd10515	fe2_e	Fe2+	Fe
cpd10516	fe3_e	Fe3+	Fe
cpd00047	for_e	Formate	CHO2
cpd00027	glc-D_e	D-Glucose	C6H12O6
cpd00222	glcn_e	D-Gluconate	C6H11O7
cpd00023	glu-L_e	L-Glutamate	C5H8NO4
cpd00033	gly_e	Glycine	C2H5NO2
cpd00100	glyc_e	Glycerol	C3H8O3
cpd00223	glyc-R_e	(R)-Glycerate	C3H5O4
cpd00139	glyclt_e	Glycolate	C2H3O3
cpd00042	gthrd_e	Reduced glutathione	C10H16N3O6S
cpd00067	h_e	H+	H
cpd00001	h2o_e	H2O	H2O
cpd00119	his-L_e	L-Histidine	C6H9N3O2
cpd00322	ile-L_e	L-Isoleucine	C6H13NO2
cpd00205	k_e	potassium	K
cpd00221	lac-D_e	D-Lactate	C3H5O3
cpd00107	leu-L_e	L-Leucine	C6H13NO2
cpd00039	lys-L_e	L-Lysine	C6H15N2O2
cpd00130	mal-L_e	L-Malate	C4H4O5
cpd00116	meoh_e	Methanol	CH4O
cpd00254	mg2_e	magnesium	Mg
cpd00030	mn2_e	Mn2+	Mn
cpd11574	mobd_e	Molybdate	H2MoO4
cpd00013	nh4_e	Ammonium	H4N
cpd00244	ni2_e	nickel	Ni
cpd00007	o2_e	O2	O2
cpd00066	phe-L_e	L-Phenylalanine	C9H11NO2
cpd00028	pheme_e	Protoheme	C34H30FeN4O4
cpd00009	pi_e	Phosphate	HO4P
cpd00129	pro-L_e	L-Proline	C5H8NO2
cpd00020	pyr_e	Pyruvate	C3H3O3
cpd00054	ser-L_e	L-Serine	C3H7NO3
cpd00048	so4_e	Sulfate	O4S
cpd00264	spmd_e	Spermidine	C7H22N3
cpd00036	succ_e	Succinate	C4H4O4
cpd00161	thr-L_e	L-Threonine	C4H9NO3
cpd00065	trp-L_e	L-Tryptophan	C11H12N2O2
cpd00069	tyr-L_e	L-Tyrosine	C9H11NO3
cpd00156	val-L_e	L-Valine	C5H11NO2
cpd00034	zn2_e	Zinc	Zn
cpd01981	5mtr_p	5-Methylthio-D-ribose	C6H12O4S
cpd00029	ac_p	Acetate	C2H3O2
cpd00071	acald_p	Acetaldehyde	C2H4O
cpd00024	akg_p	2-Oxoglutarate	C5H4O5
cpd00117	ala-D_p	D-Alanine	C3H7NO2
cpd00035	ala-L_p	L-Alanine	C3H7NO2
cpd00731	alaala_p	D-Alanyl-D-alanine	C6H12N2O3
cpd00051	arg-L_p	L-Arginine	C6H15N4O2
cpd00132	asn-L_p	L-Asparagine	C4H8N2O3
cpd00041	asp-L_p	L-Aspartate	C4H6NO4
cpd00063	ca2_p	Calcium	Ca
cpd00635	cbl1_p	Cob(I)alamin	C62H89CoN13O14P
cpd00137	cit_p	Citrate	C6H5O7
cpd00099	cl_p	Chloride	Cl
cpd15428	clpn160_p	cardiolipin (tetrahexadecanoyl, n-C16:0)	C73H140O17P2
cpd15429	clpn161_p	cardiolipin (tetrahexadec-9-enoyl, n-C16:1)	C73H132O17P2
cpd15431	clpn181_p	cardiolipin (tetraoctadec-11-enoyl, n-C18:1)	C81H148O17P2
cpd00011	co2_p	CO2	CO2
cpd00149	cobalt2_p	Co2+	Co
cpd15432	colipa_p	core oligosaccharide lipid A	C176H307N2O100P4
cpd00058	cu2_p	Cu2+	Cu
cpd00084	cys-L_p	L-Cysteine	C3H7NO2S
cpd00157	dha_p	Dihydroxyacetone	C3H6O3
cpd03453	enter_p	Enterochelin	C30H27N3O15
cpd00363	etoh_p	Ethanol	C2H6O
cpd10515	fe2_p	Fe2+	Fe
cpd10516	fe3_p	Fe3+	Fe
cpd00047	for_p	Formate	CHO2
cpd00027	glc-D_p	D-Glucose	C6H12O6
cpd00222	glcn_p	D-Gluconate	C6H11O7
cpd00023	glu-L_p	L-Glutamate	C5H8NO4
cpd00033	gly_p	Glycine	C2H5NO2
cpd00100	glyc_p	Glycerol	C3H8O3
cpd00223	glyc-R_p	(R)-Glycerate	C3H5O4
cpd00139	glyclt_p	Glycolate	C2H3O3
cpd00042	gthrd_p	Reduced glutathione	C10H16N3O6S
cpd00067	h_p	H+	H
cpd00001	h2o_p	H2O	H2O
cpd00119	his-L_p	L-Histidine	C6H9N3O2
cpd00322	ile-L_p	L-Isoleucine	C6H13NO2
cpd00205	k_p	potassium	K
cpd00221	lac-D_p	D-Lactate	C3H5O3
cpd00107	leu-L_p	L-Leucine	C6H13NO2
cpd00039	lys-L_p	L-Lysine	C6H15N2O2
cpd00130	mal-L_p	L-Malate	C4H4O5
cpd00116	meoh_p	Methanol	CH4O
cpd00254	mg2_p	magnesium	Mg
cpd00030	mn2_p	Mn2+	Mn
cpd11574	mobd_p	Molybdate	H2MoO4
cpd15501	murein3p3p_p	two linked disacharide tripeptide murein units (uncrosslinked, middle of chain)	C68H104N12O38
cpd15503	murein3px4p_p	two disacharide linked murein units, tripeptide crosslinked tetrapeptide (A2pm->D-ala) (middle of chain)	C71H107N13O38
cpd15505	murein4p4p_p	two linked disacharide tetrapeptide murein units (uncrosslinked, middle of chain)	C74H114N14O40
cpd15506	murein4px4p_p	two disacharide linked murein units, tetrapeptide corsslinked tetrapeptide (A2pm->D-ala) (middle of chain)	C74H112N14O39
cpd15508	murein4px4px4p_p	three disacharide linked murein units (tetrapeptide crosslinked tetrapeptide (A2pm->D-ala) & tetrapeptide corsslinked tetrapeptide (A2pm->D-ala)) (middle of chain)	C111H167N21O58
cpd00971	na1_p	Sodium	Na
cpd00013	nh4_p	Ammonium	H4N
cpd00244	ni2_p	nickel	Ni
cpd00007	o2_p	O2	O2
cpd15531	pe160_p	phosphatidylethanolamine (dihexadecanoyl, n-C16:0)	C37H74NO8P
cpd15532	pe161_p	phosphatidylethanolamine (dihexadec-9enoyl, n-C16:1)	C37H70NO8P
cpd15534	pe181_p	phosphatidylethanolamine (dioctadec-11-enoyl, n-C18:1)	C41H78NO8P
cpd15538	pg160_p	Phosphatidylglycerol (dihexadecanoyl, n-C16:0)	C38H74O10P
cpd15539	pg161_p	Phosphatidylglycerol (dihexadec-9-enoyl, n-C16:1)	C38H70O10P
cpd15541	pg181_p	Phosphatidylglycerol (dioctadec-11-enoyl, n-C18:1)	C42H78O10P
cpd00066	phe-L_p	L-Phenylalanine	C9H11NO2
cpd00028	pheme_p	Protoheme	C34H30FeN4O4
cpd00009	pi_p	Phosphate	HO4P
cpd00129	pro-L_p	L-Proline	C5H8NO2
cpd00020	pyr_p	Pyruvate	C3H3O3
cpd00054	ser-L_p	L-Serine	C3H7NO3
cpd00048	so4_p	Sulfate	O4S
cpd00264	spmd_p	Spermidine	C7H22N3
cpd00036	succ_p	Succinate	C4H4O4
cpd00161	thr-L_p	L-Threonine	C4H9NO3
cpd00065	trp-L_p	L-Tryptophan	C11H12N2O2
cpd00069	tyr-L_p	L-Tyrosine	C9H11NO3
cpd00156	val-L_p	L-Valine	C5H11NO2
cpd00034	zn2_p	Zinc	Zn
cpd00071	colipaE_p	core oligosaccharide lipid A	C2H4O
cpd01042	4crsol_e	4crsol_e	C7H8O
cpd15380	5drib_e	5drib_e	C5H10O4
cpd02701	amob_e	amob_e	C15H19N5O6S
cpd15302	glycogenn1_e	glycogenn1_e	C24H42O21
cpd19853	mththf_e	mththf_e	C5H10O5
cpd15352	2dmmq8_e	2dmmq8_e	C50H70O2
cpd00843	2h3oppan_e	2h3oppan_e	C3H3O4
cpd00345	5mthf_e	5mthf_e	C20H23N7O6
cpd00331	acon-C_e	acon-C_e	C6H3O6
NA	bmocogdp_e	bmocogdp_e	NA
cpd00104	btn_e	btn_e	C10H15N2O3S
cpd00216	chor_e	chor_e	C10H8O6
cpd00106	fum_e	fum_e	C4H2O4
cpd00053	gln-L_e	gln-L_e	C5H10N2O3
cpd00080	glyc3p_e	glyc3p_e	C3H8O6P
cpd19851	mocogdp_e	mocogdp_e	C20H26N10O13P2S2
cpd00032	oaa_e	oaa_e	C4H2O5
cpd00118	ptrc_e	ptrc_e	C4H14N2
cpd00220	ribflv_e	ribflv_e	C17H20N4O6
cpd00557	sheme_e	sheme_e	C42H36FeN4O16

## Sheet: RXNS.csv
rxns	rxnNames	subSystems	RxnFormula
Ec_biomass_iJO1366_WT_53p95M	E. coli biomass objective function (iJO1366) - WT - with 53.95 GAM estimate	Exchange	0.000223 10fthf_c + 0.000223 2dmmql8_c + 2.5e-05 2fe2s_c + 0.000248 4fe4s_c + 0.000223 5mthf_c + 0.000279 accoa_c + 0.000223 adocbl_c + 0.49915 ala-L_c + 0.000223 amet_c + 0.28742 arg-L_c + 0.23423 asn-L_c + 0.23423 asp-L_c + 54.12 atp_c + 0.000116 bmocogdp_c + 2e-06 btn_c + 0.004952 ca2_c + 0.000223 chor_c + 0.004952 cl_c + 0.000168 coa_c + 2.4e-05 cobalt2_c + 0.1298 ctp_c + 0.000674 cu2_c + 0.0…
DM_5mtr_e	5-Methylthio-D-ribose exchange	Exchange	5mtr_e <=>
DM_ac_e	Acetate exchange	Exchange	ac_e <=>
DM_acald_e	Acetaldehyde exchange	Exchange	acald_e <=>
DM_akg_e	2-Oxoglutarate exchange	Exchange	akg_e <=>
DM_ala-D_e	D-Alanine exchange	Exchange	ala-D_e <=>
DM_ala-L_e	L-Alanine exchange	Exchange	ala-L_e <=>
DM_alaala_e	D-Alanyl-D-alanine exchange	Exchange	alaala_e <=>
DM_arg-L_e	L-Arginine exchange	Exchange	arg-L_e <=>
DM_asn-L_e	L-Asparagine exchange	Exchange	asn-L_e <=>
DM_asp-L_e	L-Aspartate exchange	Exchange	asp-L_e <=>
DM_ca2_e	Calcium exchange	Exchange	ca2_e <=>
DM_cbl1_e	Cob(I)alamin exchange	Exchange	cbl1_e <=>
DM_cit_e	Citrate exchange	Exchange	cit_e <=>
DM_cl_e	Chloride exchange	Exchange	cl_e <=>
DM_co2_e	CO2 exchange	Exchange	co2_e <=>
DM_cobalt2_e	Co2+ exchange	Exchange	cobalt2_e <=>
DM_colipa_e	core oligosaccharide lipid A exchange	Exchange	colipa_e <=>
DM_cu2_e	Cu2+ exchange	Exchange	cu2_e <=>
DM_cys-L_e	L-Cysteine exchange	Exchange	cys-L_e <=>
DM_dha_e	Dihydroxyacetone exchange	Exchange	dha_e <=>
DM_enter_e	Enterochelin exchange	Exchange	enter_e <=>
DM_etoh_e	Ethanol exchange	Exchange	etoh_e <=>
DM_fe2_e	Fe2+ exchange	Exchange	fe2_e <=>
DM_fe3_e	Fe3+ exchange	Exchange	fe3_e <=>
DM_for_e	Formate exchange	Exchange	for_e <=>
DM_glc_e	D-Glucose exchange	Exchange	glc-D_e <=>
DM_glcn_e	D-Gluconate exchange	Exchange	glcn_e <=>
DM_glu-L_e	L-Glutamate exchange	Exchange	glu-L_e <=>
DM_gly_e	Glycine exchange	Exchange	gly_e <=>
DM_glyc_e	Glycerol exchange	Exchange	glyc_e <=>
DM_glyc-R_e	(R)-Glycerate exchange	Exchange	glyc-R_e <=>
DM_glyclt_e	Glycolate exchange	Exchange	glyclt_e <=>
DM_gthrd_e	Reduced glutathione exchange	Exchange	gthrd_e <=>
DM_h_e	H+ exchange	Exchange	h_e <=>
DM_h2o_e	H2O exchange	Exchange	h2o_e <=>
DM_his-L_e	L-Histidine exchange	Exchange	his-L_e <=>
DM_ile-L_e	L-Isoleucine exchange	Exchange	ile-L_e <=>
DM_k_e	K+ exchange	Exchange	k_e <=>
DM_lac-D_e	D-lactate exchange	Exchange	lac-D_e <=>
DM_leu-L_e	L-Leucine exchange	Exchange	leu-L_e <=>
DM_lys-L_e	L-Lysine exchange	Exchange	lys-L_e <=>
DM_mal-L_e	L-Malate exchange	Exchange	mal-L_e <=>
DM_meoh_e	methanol exchange	Exchange	meoh_e <=>
DM_mg2_e	Mg exchange	Exchange	mg2_e <=>
DM_mn2_e	Mn2+ exchange	Exchange	mn2_e <=>
DM_mobd_e	Molybdate exchange	Exchange	mobd_e <=>
DM_nh4_e	Ammonia exchange	Exchange	nh4_e <=>
DM_ni2_e	Ni2+ exchange	Exchange	ni2_e <=>
DM_o2_e	O2 exchange	Exchange	o2_e <=>
DM_phe-L_e	L-Phenylalanine exchange	Exchange	phe-L_e <=>
DM_pheme_e	Protoheme exchange	Exchange	pheme_e <=>
DM_pi_e	Phosphate exchange	Exchange	pi_e <=>
DM_pro-L_e	L-Proline exchange	Exchange	pro-L_e <=>
DM_pyr_e	Pyruvate exchange	Exchange	pyr_e <=>
DM_ser-L_e	L-Serine exchange	Exchange	ser-L_e <=>
DM_so4_e	Sulfate exchange	Exchange	so4_e <=>
DM_spmd_e	Spermidine exchange	Exchange	spmd_e <=>
DM_succ_e	Succinate exchange	Exchange	succ_e <=>
DM_thr-L_e	L-Threonine exchange	Exchange	thr-L_e <=>
DM_trp-L_e	L-Tryptophan exchange	Exchange	trp-L_e <=>
DM_tyr-L_e	L-Tyrosine exchange	Exchange	tyr-L_e <=>
DM_val-L_e	L-Valine exchange	Exchange	val-L_e <=>
DM_zn2_e	Zinc exchange	Exchange	zn2_e <=>
5MTRtex	5-Methylthio-D-ribose transport via proton diffusion (extracellular to periplasm)	Transport, Outer Membrane Porin	5mtr_e <=> 5mtr_p
ACALD	acetaldehyde dehydrogenase (acetylating)	Pyruvate Metabolism	acald_c + coa_c + nad_c <=> accoa_c + h_c + nadh_c
ACALDtex	acetaldehyde transport via diffusion (extracellular to periplasm)	Transport, Outer Membrane Porin	acald_e <=> acald_p
ACALDtpp	acetaldehyde reversible transport (periplasm)	Transport, Inner Membrane	acald_p <=> acald_c
ACKr	acetate kinase	Pyruvate Metabolism	ac_c + atp_c + h_c <=> actp_c + adp_c
ACONTa	aconitase (half-reaction A, Citrate hydro-lyase)	Citric Acid Cycle	cit_c <=> acon-C_c + h2o_c
ACONTb	aconitase (half-reaction B, Isocitrate hydro-lyase)	Citric Acid Cycle	acon-C_c + h2o_c <=> icit_c
ACS	acetyl-CoA synthetase	Pyruvate Metabolism	ac_c + atp_c + coa_c + h_c <=> accoa_c + amp_c + ppi_c
ACt2rpp	acetate reversible transport via proton symport (periplasm)	Transport, Inner Membrane	ac_p + h_p <=> ac_c + h_c
ACtex	Acetate transport via diffusion (extracellular to periplasm)	Transport, Outer Membrane Porin	ac_e <=> ac_p
ADK1	adenylate kinase	Nucleotide Salvage Pathway	amp_c + atp_c <=> 2 adp_c
AKGDH	2-Oxogluterate dehydrogenase	Citric Acid Cycle	akg_c + coa_c + nad_c <=> co2_c + nadh_c + succoa_c
AKGt2rpp	2-oxoglutarate reversible transport via symport (periplasm)	Transport, Inner Membrane	akg_p + h_p <=> akg_c + h_c
AKGtex	alpha-ketoglutarate transport via diffusion (extracellular to periplasm)	Transport, Outer Membrane Porin	akg_e <=> akg_p
ALAALAtex	D-alanyl-D-alanine (DalaDala) transport via diffusion (extracellular to periplasm)	Transport, Outer Membrane Porin	alaala_e <=> alaala_p
ALAt2rpp	L-alanine reversible transport via proton symport (periplasm)	Transport, Inner Membrane	ala-L_p + h_p <=> ala-L_c + h_c
ALAtex	L-alanine transport via diffusion (extracellular to periplasm)	Transport, Outer Membrane Porin	ala-L_e <=> ala-L_p
ALCD2x	alcohol dehydrogenase (ethanol)	Pyruvate Metabolism	etoh_c + nad_c <=> acald_c + h_c + nadh_c
ALDD2x	aldehyde dehydrogenase (acetaldehyde, NAD)	Alternate Carbon Metabolism	acald_c + h2o_c + nad_c <=> ac_c + 2 h_c + nadh_c
ALDD2y	aldehyde dehydrogenase (acetaldehyde, NADP)	Alternate Carbon Metabolism	acald_c + h2o_c + nadp_c <=> ac_c + 2 h_c + nadph_c
ARGt3pp	L-arginine transport out via proton antiport (cytoplasm to periplasm)	Transport, Inner Membrane	arg-L_c + h_p <=> h_c + arg-L_p
ARGtex	L-arginine transport via diffusion (extracellular to periplasm)	Transport, Outer Membrane Porin	arg-L_e <=> arg-L_p
ASNS1	asparagine synthase (glutamine-hydrolysing)	Alanine and Aspartate Metabolism	asp-L_c + atp_c + gln-L_c + h2o_c <=> amp_c + asn-L_c + glu-L_c + ppi_c
ASNt2rpp	L-asparagine reversible transport via proton symport (periplasm)	Transport, Inner Membrane	asn-L_p + h_p <=> asn-L_c + h_c
ASNtex	L-asparagine transport via diffusion (extracellular to periplasm)	Transport, Outer Membrane Porin	asn-L_e <=> asn-L_p
ASPO3	L-aspartate oxidase	Cofactor and Prosthetic Group Biosynthesis	asp-L_c + q8_c <=> h_c + iasp_c + q8h2_c
ASPO4	L-aspartate oxidase	Cofactor and Prosthetic Group Biosynthesis	asp-L_c + mqn8_c <=> h_c + iasp_c + mql8_c
ASPO5	L-aspartate oxidase	Cofactor and Prosthetic Group Biosynthesis	asp-L_c + fum_c <=> h_c + iasp_c + succ_c
ASPO6	L-aspartate oxidase	Cofactor and Prosthetic Group Biosynthesis	asp-L_c + o2_c <=> h_c + h2o2_c + iasp_c
ASPT	L-aspartase	Alanine and Aspartate Metabolism	asp-L_c <=> fum_c + nh4_c
ASPTA	aspartate transaminase	Alanine and Aspartate Metabolism	akg_c + asp-L_c <=> glu-L_c + oaa_c
ASPt2rpp	L-aspartate transport in via proton symport (periplasm) reversible	Transport, Inner Membrane	asp-L_p + h_p <=> asp-L_c + h_c
ASPtex	L-aspartate transport via diffusion (extracellular to periplasm)	Transport, Outer Membrane Porin	asp-L_e <=> asp-L_p
ATPM	ATP maintenance requirement	Unassigned	atp_c + h2o_c <=> adp_c + h_c + pi_c
ATPS4rpp	ATP synthase (four protons for one ATP) (periplasm)	Oxidative Phosphorylation	adp_c + pi_c + 4 h_p <=> atp_c + 3 h_c + h2o_c
CA2tex	calcium (Ca+2) transport via diffusion (extracellular to periplasm)	Transport, Outer Membrane Porin	ca2_e <=> ca2_p
CAt6pp	calcium / sodium antiporter (1:1)	Inorganic Ion Transport and Metabolism	ca2_c + na1_p <=> na1_c + ca2_p
CBL1tonex	Cob(1)alamin transport via ton system (extermal)	Transport, Outer Membrane	cbl1_e + h_p <=> h_c + cbl1_p
CITL	Citrate lyase	Citric Acid Cycle	cit_c <=> ac_c + oaa_c
CITt3pp	citrate transport out via proton antiport (periplasm)	Transport, Inner Membrane	cit_c + h_p <=> h_c + cit_p
CITt7pp	Citrate transport via succinate antiport (periplasm)	Transport, Inner Membrane	succ_c + cit_p <=> cit_c + succ_p
CITtex	citrate transport via diffusion (extracellular to periplasm)	Transport, Outer Membrane Porin	cit_e <=> cit_p
CLPNS160pp	cardiolipin synthase (periplasmic, n-C16:0)	Glycerophospholipid Metabolism	2 pg160_p <=> clpn160_p + glyc_p
CLPNS161pp	cardiolipin synthase (periplasmic, n-C16:1)	Glycerophospholipid Metabolism	2 pg161_p <=> clpn161_p + glyc_p
CLPNS181pp	cardiolipin synthase (periplasmic, n-C18:1)	Glycerophospholipid Metabolism	2 pg181_p <=> clpn181_p + glyc_p
CLt3_2pp	chloride transport out via proton antiport (2:1) (periplasm)	Inorganic Ion Transport and Metabolism	h_c + 2 cl_p <=> 2 cl_c + h_p
CLtex	chloride (Cl-1) transport via diffusion (extracellular to periplasm)	Transport, Outer Membrane Porin	cl_e <=> cl_p
CO2tex	CO2 transport via diffusion (extracellular to periplasm)	Transport, Outer Membrane Porin	co2_e <=> co2_p
CO2tpp	CO2 transporter via diffusion (periplasm)	Transport, Inner Membrane	co2_p <=> co2_c
COBALT2tex	cobalt (Co+2) transport via diffusion (extracellular to periplasm)	Transport, Outer Membrane Porin	cobalt2_e <=> cobalt2_p
COBALT2tpp	cobalt transport in via permease (no H+)	Inorganic Ion Transport and Metabolism	cobalt2_p <=> cobalt2_c
COLIPAabcpp	core oligosaccharide lipid A transport via ABC system (periplasm)	Lipopolysaccharide Biosynthesis / Recycling	atp_c + colipa_c + h2o_c <=> adp_c + h_c + pi_c + colipa_p
COLIPAabctex	core oligosaccharide lipid A transport via ABC system (periplasm to extracellular)	Lipopolysaccharide Biosynthesis / Recycling	atp_c + h2o_c + colipa_p <=> adp_c + h_c + pi_c + colipaE_p
CS	citrate synthase	Citric Acid Cycle	accoa_c + h2o_c + oaa_c <=> cit_c + coa_c + h_c
CU2tex	copper (Cu+2) transport via diffusion (extracellular to periplasm)	Transport, Outer Membrane Porin	cu2_e <=> cu2_p
CU2tpp	copper transport in via permease (no H+)	Inorganic Ion Transport and Metabolism	cu2_p <=> cu2_c
CYSabc2pp	L-cysteine export via ABC system (cytoplasm to periplasm)	Transport, Inner Membrane	atp_c + cys-L_c + h2o_c <=> adp_c + h_c + pi_c + cys-L_p
CYStex	L-cysteine transport via diffusion (extracellular to periplasm)	Transport, Outer Membrane Porin	cys-L_e <=> cys-L_p
CYStpp	L-cysteine export via facilitated transport	Transport, Inner Membrane	cys-L_c <=> cys-L_p
CYTBD2pp	CYTBD2pp	Oxidative Phosphorylation	2 h_c + mql8_c + 0.5 o2_c <=> h2o_c + mqn8_c + 2 h_p
CYTBDpp	cytochrome oxidase bd I (ubiquinol-8: 2 protons) (periplasm)	Oxidative Phosphorylation	2 h_c + 0.5 o2_c + q8h2_c <=> h2o_c + q8_c + 2 h_p
CYTBO3_4pp	cytochrome oxidase bo3 (ubiquinol-8: 4 protons) (periplasm)	Oxidative Phosphorylation	4 h_c + 0.5 o2_c + q8h2_c <=> h2o_c + q8_c + 4 h_p
D-LACt2pp	D-lactate transport via proton symport (periplasm)	Transport, Inner Membrane	h_p + lac-D_p <=> h_c + lac-D_c
D-LACtex	D-lactate transport via diffusion (extracellular to periplasm)	Transport, Outer Membrane Porin	lac-D_e <=> lac-D_p
DALAtex	D-Alanine transport via diffusion (extracellular to periplasm)	Transport, Outer Membrane Porin	ala-D_e <=> ala-D_p
DB4PS	3,4-Dihydroxy-2-butanone-4-phosphate synthase	Cofactor and Prosthetic Group Biosynthesis	ru5p-D_c <=> db4p_c + for_c + h_c
DHAPT	Dihydroxyacetone phosphotransferase	Alternate Carbon Metabolism	dha_c + pep_c <=> dhap_c + pyr_c
DHAtex	Dihydroxyacetone transport via diffusion (extracellular to periplasm)	Transport, Outer Membrane Porin	dha_e <=> dha_p
DHAtpp	Dihydroxyacetone transport via facilitated diffusion (periplasm)	Transport, Inner Membrane	dha_p <=> dha_c
DHORD2	dihydoorotic acid dehydrogenase (quinone8)	Purine and Pyrimidine Biosynthesis	dhor-S_c + q8_c <=> orot_c + q8h2_c
DHORD5	dihydroorotic acid (menaquinone-8)	Purine and Pyrimidine Biosynthesis	dhor-S_c + mqn8_c <=> mql8_c + orot_c
DHORDfum	Fumarate dependent DHORD	Purine and Pyrimidine Biosynthesis	dhor-S_c + fum_c <=> orot_c + succ_c
EDA	2-dehydro-3-deoxy-phosphogluconate aldolase	Pentose Phosphate Pathway	2ddg6p_c <=> g3p_c + pyr_c
EDD	6-phosphogluconate dehydratase	Pentose Phosphate Pathway	6pgc_c <=> 2ddg6p_c + h2o_c
ENO	enolase	Glycolysis/Gluconeogenesis	2pg_c <=> h2o_c + pep_c
ETOHtex	ethanol transport via diffusion (extracellular to periplasm)	Transport, Outer Membrane Porin	etoh_e <=> etoh_p
ETOHtrpp	ethanol reversible transport via diffusion (periplasm)	Transport, Inner Membrane	etoh_p <=> etoh_c
F6PA	fructose 6-phosphate aldolase	Glycolysis/Gluconeogenesis	f6p_c <=> dha_c + g3p_c
FBA	fructose-bisphosphate aldolase	Glycolysis/Gluconeogenesis	fdp_c <=> dhap_c + g3p_c
FBA3	Sedoheptulose 1,7-bisphosphate D-glyceraldehyde-3-phosphate-lyase	Pentose Phosphate Pathway	s17bp_c <=> dhap_c + e4p_c
FBP	fructose-bisphosphatase	Glycolysis/Gluconeogenesis	fdp_c + h2o_c <=> f6p_c + h_c + pi_c
FDH4pp	formate dehydrogenase (quinone-8) (periplasm)	Oxidative Phosphorylation	2 h_c + q8_c + for_p <=> q8h2_c + co2_p + h_p
FDH5pp	Formate Dehydrogenase (menaquinone-8) (periplasm)	Oxidative Phosphorylation	2 h_c + mqn8_c + for_p <=> mql8_c + co2_p + h_p
FE2abcpp	iron (II) transport via ABC system (periplasm)	Inorganic Ion Transport and Metabolism	atp_c + h2o_c + fe2_p <=> adp_c + fe2_c + h_c + pi_c
FE2t2pp	iron (II) transport in via proton symport (periplasm)	Inorganic Ion Transport and Metabolism	fe2_p + h_p <=> fe2_c + h_c
FE2tex	iron (II) transport via diffusion (extracellular to periplasm)	Transport, Outer Membrane Porin	fe2_e <=> fe2_p
FE2tpp	iron (+2) transport in via permease (no H+)	Inorganic Ion Transport and Metabolism	fe2_p <=> fe2_c
FE3abcpp	iron (III) transport via ABC system (periplasm to cytoplasm)	Inorganic Ion Transport and Metabolism	atp_c + h2o_c + fe3_p <=> adp_c + fe3_c + h_c + pi_c
FE3tex	iron (III) transport via diffusion (extracellular to periplasm)	Transport, Outer Membrane Porin	fe3_e <=> fe3_p
FEENTERtex	enterochelin transport (secretion periplasm)	Inorganic Ion Transport and Metabolism	enter_p + h_p <=> h_c + enter_e
FEENTERtpp	enterochelin transport (secretion)	Transport, Inner Membrane	enter_c + h_p <=> h_c + enter_p
FLDR2	flavodoxin reductase (NADPH)	Unassigned	2 flxso_c + h_c + nadph_c <=> 2 flxr_c + nadp_c
FORtex	formate transport via diffusion (extracellular to periplasm)	Transport, Outer Membrane Porin	for_e <=> for_p
FORtppi	formate transport via diffusion (cytoplasm to periplasm)	Transport, Inner Membrane	for_c <=> for_p
FRD2	fumarate reductase	Citric Acid Cycle	fum_c + mql8_c <=> mqn8_c + succ_c
FRD3	fumarate reductase	Citric Acid Cycle	2dmmql8_c + fum_c <=> 2dmmq8_c + succ_c
FUM	fumarase	Citric Acid Cycle	fum_c + h2o_c <=> mal-L_c
G3PD2	glycerol-3-phosphate dehydrogenase (NADP)	Alternate Carbon Metabolism	glyc3p_c + nadp_c <=> dhap_c + h_c + nadph_c
G3PD5	glycerol-3-phosphate dehydrogenase (ubiquinone-8)	Oxidative Phosphorylation	glyc3p_c + q8_c <=> dhap_c + q8h2_c
G3PD6	glycerol-3-phosphate dehydrogenase (menaquinone-8)	Oxidative Phosphorylation	glyc3p_c + mqn8_c <=> dhap_c + mql8_c
G3PD7	glycerol-3-phosphate dehydrogenase (demethylmenaquinone-8)	Oxidative Phosphorylation	2dmmq8_c + glyc3p_c <=> 2dmmql8_c + dhap_c
G3PT	glycerol-3-phosphatase	Alternate Carbon Metabolism	glyc3p_c + h2o_c <=> glyc_c + h_c + pi_c
G6PDH2r	glucose 6-phosphate dehydrogenase	Pentose Phosphate Pathway	g6p_c + nadp_c <=> 6pgl_c + h_c + nadph_c
G6PP	glucose-6-phosphate phosphatase	Glycolysis/Gluconeogenesis	g6p_c + h2o_c <=> glc-D_c + h_c + pi_c
GAPD	glyceraldehyde-3-phosphate dehydrogenase	Glycolysis/Gluconeogenesis	g3p_c + nad_c + pi_c <=> 13dpg_c + nadh_c
GLBRAN2	1,4-alpha-glucan branching enzyme (glycogen -> bglycogen)	Glycolysis/Gluconeogenesis	glycogen_c <=> bglycogen_c
GLCDpp	Glucose dehydrogenase (ubiquinone-8 as acceptor) (periplasm)	Oxidative Phosphorylation	q8_c + glc-D_p + h2o_p <=> q8h2_c + glcn_p + h_p
GLCNtex	D-gluconate transport via diffusion (extracellular to periplasm)	Transport, Outer Membrane Porin	glcn_e <=> glcn_p
GLCP	glycogen phosphorylase	Glycolysis/Gluconeogenesis	glycogen_c + h_c + pi_c <=> g1p_c + glycogenn1_c
GLCS1	glycogen synthase (ADPGlc)	Glycolysis/Gluconeogenesis	adpglc_c + glycogenn1_c <=> adp_c + glycogen_c
GLCabcpp	D-glucose transport via ABC system (periplasm)	Transport, Inner Membrane	atp_c + h2o_c + glc-D_p <=> adp_c + glc-D_c + h_c + pi_c
GLCptspp	D-glucose transport via PEP:Pyr PTS (periplasm)	Transport, Inner Membrane	pep_c + glc-D_p <=> g6p_c + pyr_c
GLCt2pp	D-glucose transport in via proton symport (periplasm)	Transport, Inner Membrane	glc-D_p + h_p <=> glc-D_c + h_c
GLCtex	glucose transport via diffusion (extracellular to periplasm)	Transport, Outer Membrane Porin	glc-D_e <=> glc-D_p
GLDBRAN2	glycogen debranching enzyme (bglycogen -> glycogen)	Glycolysis/Gluconeogenesis	bglycogen_c <=> glycogen_c
GLGC	glucose-1-phosphate adenylyltransferase	Glycolysis/Gluconeogenesis	atp_c + g1p_c <=> adpglc_c + ppi_c
GLNS	glutamine synthetase	Glutamate Metabolism	atp_c + glu-L_c + nh4_c <=> adp_c + gln-L_c + h_c + pi_c
GLUDy	glutamate dehydrogenase (NADP)	Glutamate Metabolism	glu-L_c + h2o_c + nadp_c <=> akg_c + h_c + nadph_c + nh4_c
GLUabcpp	L-glutamate transport via ABC system (periplasm)	Transport, Inner Membrane	atp_c + h2o_c + glu-L_p <=> adp_c + glu-L_c + h_c + pi_c
GLUt2rpp	L-glutamate transport via proton symport, reversible (periplasm)	Transport, Inner Membrane	glu-L_p + h_p <=> glu-L_c + h_c
GLUt4pp	Na+/glutamate symport (periplasm)	Transport, Inner Membrane	glu-L_p + na1_p <=> glu-L_c + na1_c
GLUtex	L-glutamate transport via diffusion (extracellular to periplasm)	Transport, Outer Membrane Porin	glu-L_e <=> glu-L_p
GLXCL	glyoxalate carboligase	Glyoxylate Metabolism	2 glx_c + h_c <=> 2h3oppan_c + co2_c
GLYCAt2rpp	D-glycerate transport via proton symport, reversible (periplasm)	Transport, Inner Membrane	glyc-R_p + h_p <=> glyc-R_c + h_c
GLYCAtex	D-glycerate transport via diffusion (extracellular to periplasm)	Transport, Outer Membrane Porin	glyc-R_e <=> glyc-R_p
GLYCDx	Glycerol dehydrogenase	Alternate Carbon Metabolism	glyc_c + nad_c <=> dha_c + h_c + nadh_c
GLYCK	glycerate kinase	Glyoxylate Metabolism	atp_c + glyc-R_c <=> 3pg_c + adp_c
GLYCK2	glycerate kinase	Glycine and Serine Metabolism	atp_c + glyc-R_c <=> 2pg_c + adp_c
GLYCLTDx	Glycolate dehydrogenase (NAD)	Glyoxylate Metabolism	glx_c + h_c + nadh_c <=> glyclt_c + nad_c
GLYCLTDy	Glycolate dehydrogenase (NADP)	Glyoxylate Metabolism	glx_c + h_c + nadph_c <=> glyclt_c + nadp_c
GLYCLTt2rpp	glycolate transport via proton symport, reversible (periplasm)	Transport, Inner Membrane	glyclt_p + h_p <=> glyclt_c + h_c
GLYCLTtex	glycolate transport via diffusion (extracellular to periplasm)	Transport, Outer Membrane Porin	glyclt_e <=> glyclt_p
GLYCTO2	Glycolate oxidase	Alternate Carbon Metabolism	glyclt_c + q8_c <=> glx_c + q8h2_c
GLYCTO3	Glycolate oxidase	Alternate Carbon Metabolism	glyclt_c + mqn8_c <=> glx_c + mql8_c
GLYCTO4	Glycolate oxidase	Alternate Carbon Metabolism	2dmmq8_c + glyclt_c <=> 2dmmql8_c + glx_c
GLYCtex	glycerol transport via diffusion (extracellular to periplasm)	Transport, Outer Membrane Porin	glyc_e <=> glyc_p
GLYCtpp	glycerol transport via channel (periplasm)	Transport, Inner Membrane	glyc_c <=> glyc_p
GLYK	glycerol kinase	Alternate Carbon Metabolism	atp_c + glyc_c <=> adp_c + glyc3p_c
GLYt2rpp	glycine reversible transport via proton symport (periplasm)	Transport, Inner Membrane	gly_p + h_p <=> gly_c + h_c
GLYtex	Glycine transport via diffusion (extracellular to periplasm)	Transport, Outer Membrane Porin	gly_e <=> gly_p
GND	phosphogluconate dehydrogenase	Pentose Phosphate Pathway	6pgc_c + nadp_c <=> co2_c + nadph_c + ru5p-D_c
GTHRDabc2pp	glutathione export via ABC system (cytoplasm to periplasm)	Transport, Inner Membrane	atp_c + gthrd_c + h2o_c <=> adp_c + h_c + pi_c + gthrd_p
GTHRDtex	glutathione transport via diffusion (extracellular to periplasm)	Transport, Outer Membrane Porin	gthrd_e <=> gthrd_p
H2Otex	H2O transport via diffusion (extracellular to periplasm)	Transport, Outer Membrane Porin	h2o_e <=> h2o_p
H2Otpp	H2O transport via diffusion (periplasm)	Transport, Inner Membrane	h2o_p <=> h2o_c
HEX1	hexokinase (D-glucose:ATP)	Glycolysis/Gluconeogenesis	atp_c + glc-D_c <=> adp_c + g6p_c
HISt2rpp	L-histidine reversible transport via proton symport (periplasm)	Transport, Inner Membrane	h_p + his-L_p <=> h_c + his-L_c
HIStex	L-histidine transport via diffusion (extracellular to periplasm)	Transport, Outer Membrane Porin	his-L_e <=> his-L_p
Htex	proton transport via diffusion (extracellular to periplasm)	Transport, Outer Membrane Porin	h_e <=> h_p
ICDHyr	isocitrate dehydrogenase (NADP)	Citric Acid Cycle	icit_c + nadp_c <=> akg_c + co2_c + nadph_c
ICL	Isocitrate lyase	Anaplerotic Reactions	icit_c <=> glx_c + succ_c
ILEt2rpp	L-isoleucine reversible transport via proton symport (periplasm)	Transport, Inner Membrane	h_p + ile-L_p <=> h_c + ile-L_c
ILEtex	L-isoleucine transport via diffusion (extracellular to periplasm)	Transport, Outer Membrane Porin	ile-L_e <=> ile-L_p
Kabcpp	Potassium ABC transporter (periplasm)	Inorganic Ion Transport and Metabolism	atp_c + h2o_c + k_p <=> adp_c + h_c + k_c + pi_c
Kt2pp	potassium transport in via proton symport (periplasm)	Inorganic Ion Transport and Metabolism	h_p + k_p <=> h_c + k_c
Ktex	potassium transport via diffusion (extracellular to periplasm)	Transport, Outer Membrane Porin	k_e <=> k_p
LDH_D	D-lactate dehydrogenase	Pyruvate Metabolism	lac-D_c + nad_c <=> h_c + nadh_c + pyr_c
LDH_D2	D-lactate dehydrogenase	Oxidative Phosphorylation	lac-D_c + q8_c <=> pyr_c + q8h2_c
LEUt2rpp	L-leucine reversible transport via proton symport (periplasm)	Transport, Inner Membrane	h_p + leu-L_p <=> h_c + leu-L_c
LEUtex	L-leucine transport via diffusion (extracellular to periplasm)	Transport, Outer Membrane Porin	leu-L_e <=> leu-L_p
LYSt3pp	L-lysine transport out via proton antiport (cytoplasm to periplasm)	Transport, Inner Membrane	lys-L_c + h_p <=> h_c + lys-L_p
LYStex	L-lysine transport via diffusion (extracellular to periplasm)	Transport, Outer Membrane Porin	lys-L_e <=> lys-L_p
MALS	malate synthase	Anaplerotic Reactions	accoa_c + glx_c + h2o_c <=> coa_c + h_c + mal-L_c
MALt3pp	L-malate transport out via proton antiport (periplasm)	Transport, Inner Membrane	mal-L_c + h_p <=> h_c + mal-L_p
MALtex	Malate transport via diffusion (extracellular to periplasm)	Transport, Outer Membrane Porin	mal-L_e <=> mal-L_p
MDH	malate dehydrogenase	Citric Acid Cycle	mal-L_c + nad_c <=> h_c + nadh_c + oaa_c
MDH2	Malate dehydrogenase (ubiquinone 8 as acceptor)	Citric Acid Cycle	mal-L_c + q8_c <=> oaa_c + q8h2_c
MDH3	Malate dehydrogenase (menaquinone 8 as acceptor)	Citric Acid Cycle	mal-L_c + mqn8_c <=> mql8_c + oaa_c
ME1	malic enzyme (NAD)	Anaplerotic Reactions	mal-L_c + nad_c <=> co2_c + nadh_c + pyr_c
ME2	malic enzyme (NADP)	Anaplerotic Reactions	mal-L_c + nadp_c <=> co2_c + nadph_c + pyr_c
MEOHtex	Methanol transport via diffusion (extracellular to periplasm)	Transport, Outer Membrane Porin	meoh_e <=> meoh_p
MG2t3_2pp	magnesium (Mg+2) transport in/out via proton antiport (periplasm)	Inorganic Ion Transport and Metabolism	2 h_c + mg2_p <=> mg2_c + 2 h_p
MG2tex	magnesium (Mg+2) transport via diffusion (extracellular to periplasm)	Transport, Outer Membrane Porin	mg2_e <=> mg2_p
MG2tpp	magnesium (+2) transport in via diffusion	Inorganic Ion Transport and Metabolism	mg2_p <=> mg2_c
MG2uabcpp	Magnesium (Mg+2) ABC transporter (ubtake, periplasm)	Inorganic Ion Transport and Metabolism	atp_c + h2o_c + mg2_p <=> adp_c + h_c + mg2_c + pi_c
MN2tpp	manganese transport in via permease (no H+)	Inorganic Ion Transport and Metabolism	mn2_p <=> mn2_c
MNt2pp	manganese (Mn+2) transport in via proton symport (periplasm)	Transport, Inner Membrane	h_p + mn2_p <=> h_c + mn2_c
MNtex	Manganese (Mn+2) transport via diffusion (extracellular to periplasm)	Transport, Outer Membrane Porin	mn2_e <=> mn2_p
MOBDabcpp	molybdate transport via ABC system (periplasm)	Inorganic Ion Transport and Metabolism	atp_c + h2o_c + mobd_p <=> adp_c + h_c + mobd_c + pi_c
MOBDtex	molybdate transport via diffusion (extracellular to periplasm)	Transport, Outer Membrane Porin	mobd_e <=> mobd_p
MOX	malate oxidase	Citric Acid Cycle	mal-L_c + o2_c <=> h2o2_c + oaa_c
NADH10	NADH dehydrogenase (menaquinone-8 & 0 protons)	Oxidative Phosphorylation	h_c + mqn8_c + nadh_c <=> mql8_c + nad_c
NADH16pp	NADH dehydrogenase (ubiquinone-8 & 3 protons) (periplasm)	Oxidative Phosphorylation	4 h_c + nadh_c + q8_c <=> nad_c + q8h2_c + 3 h_p
NADH17pp	NADH dehydrogenase (menaquinone-8 & 3 protons) (periplasm)	Oxidative Phosphorylation	4 h_c + mqn8_c + nadh_c <=> mql8_c + nad_c + 3 h_p
NADH18pp	NADH dehydrogenase (demethylmenaquinone-8 & 3 protons) (periplasm)	Oxidative Phosphorylation	2dmmq8_c + 4 h_c + nadh_c <=> 2dmmql8_c + nad_c + 3 h_p
NADH5	NADH dehydrogenase (ubiquinone-8 )	Oxidative Phosphorylation	h_c + nadh_c + q8_c <=> nad_c + q8h2_c
NADH9	NADH dehydrogenase (demethylmenaquinone-8 & 0 protons)	Oxidative Phosphorylation	2dmmq8_c + h_c + nadh_c <=> 2dmmql8_c + nad_c
NADK	NAD kinase	Cofactor and Prosthetic Group Biosynthesis	atp_c + nad_c <=> adp_c + nadp_c
NADPHQR2	NADPH Quinone Reductase (Ubiquinone-8)	Oxidative Phosphorylation	h_c + nadph_c + q8_c <=> nadp_c + q8h2_c
NADPHQR3	NADPH Quinone Reductase (Menaquinone-8)	Oxidative Phosphorylation	h_c + mqn8_c + nadph_c <=> mql8_c + nadp_c
NADPHQR4	NADPH Quinone Reductase (2-Demethylmenaquinone-8)	Oxidative Phosphorylation	2dmmq8_c + h_c + nadph_c <=> 2dmmql8_c + nadp_c
NADPPPS	NADP phosphatase	Cofactor and Prosthetic Group Biosynthesis	h2o_c + nadp_c <=> h_c + nad_c + pi_c
NADTRHD	NAD transhydrogenase	Oxidative Phosphorylation	nad_c + nadph_c <=> nadh_c + nadp_c
NAt3_1p5pp	sodium proton antiporter (H:NA is 1.5) (periplasm)	Inorganic Ion Transport and Metabolism	2 na1_c + 3 h_p <=> 3 h_c + 2 na1_p
NAt3_2pp	sodium proton antiporter (H:NA is 2) (periplasm)	Inorganic Ion Transport and Metabolism	na1_c + 2 h_p <=> 2 h_c + na1_p
NAt3pp	sodium transport out via proton antiport (cytoplasm to periplasm)	Inorganic Ion Transport and Metabolism	na1_c + h_p <=> h_c + na1_p
NH4tex	ammonia transport via diffusion (extracellular to periplasm)	Transport, Outer Membrane Porin	nh4_e <=> nh4_p
NH4tpp	ammonia reversible transport (periplasm)	Inorganic Ion Transport and Metabolism	nh4_p <=> nh4_c
NI2tex	nickel transport via diffusion (extracellular to periplasm)	Transport, Outer Membrane Porin	ni2_e <=> ni2_p
NI2tpp	nickel (+2) transport in via permease (no H+)	Inorganic Ion Transport and Metabolism	ni2_p <=> ni2_c
NI2uabcpp	nickel transport via ABC system (uptake, periplasm)	Inorganic Ion Transport and Metabolism	atp_c + h2o_c + ni2_p <=> adp_c + h_c + ni2_c + pi_c
NTPP6	Nucleoside triphosphate pyrophosphorylase (atp)	Nucleotide Salvage Pathway	atp_c + h2o_c <=> amp_c + ppi_c
O2tex	oxygen transport via diffusion (extracellular to periplasm)	Transport, Outer Membrane Porin	o2_e <=> o2_p
O2tpp	o2 transport via diffusion (periplasm)	Inorganic Ion Transport and Metabolism	o2_p <=> o2_c
OAADC	oxaloacetate decarboxylase	Pyruvate Metabolism	h_c + oaa_c <=> co2_c + pyr_c
PDH	pyruvate dehydrogenase	Glycolysis/Gluconeogenesis	coa_c + nad_c + pyr_c <=> accoa_c + co2_c + nadh_c
PE160abcpp	phosphatidylethanolamine transport via ABC system (n-C16:0, periplasm)	Transport, Inner Membrane	atp_c + h2o_c + pe160_c <=> adp_c + h_c + pi_c + pe160_p
PE161abcpp	phosphatidylethanolamine transport via ABC system (n-C16:1, periplasm)	Transport, Inner Membrane	atp_c + h2o_c + pe161_c <=> adp_c + h_c + pi_c + pe161_p
PE181abcpp	phosphatidylethanolamine transport via ABC system (n-C18:1, periplasm)	Transport, Inner Membrane	atp_c + h2o_c + pe181_c <=> adp_c + h_c + pi_c + pe181_p
PFK	phosphofructokinase	Glycolysis/Gluconeogenesis	atp_c + f6p_c <=> adp_c + fdp_c
PFK_3	phosphofructokinase (s7p)	Pentose Phosphate Pathway	atp_c + s7p_c <=> adp_c + s17bp_c
PFL	pyruvate formate lyase	Pyruvate Metabolism	coa_c + pyr_c <=> accoa_c + for_c
PG160abcpp	phosphatidylglycerol transport via ABC system (n-C16:0, periplasm)	Transport, Inner Membrane	atp_c + h2o_c + pg160_c <=> adp_c + h_c + pi_c + pg160_p
PG161abcpp	phosphatidylglycerol transport via ABC system (n-C16:1, periplasm)	Transport, Inner Membrane	atp_c + h2o_c + pg161_c <=> adp_c + h_c + pi_c + pg161_p
PG181abcpp	phosphatidylglycerol transport via ABC system (n-C18:1, periplasm)	Transport, Inner Membrane	atp_c + h2o_c + pg181_c <=> adp_c + h_c + pi_c + pg181_p
PGI	glucose-6-phosphate isomerase	Glycolysis/Gluconeogenesis	g6p_c <=> f6p_c
PGK	phosphoglycerate kinase	Glycolysis/Gluconeogenesis	3pg_c + atp_c + h_c <=> 13dpg_c + adp_c
PGL	6-phosphogluconolactonase	Pentose Phosphate Pathway	6pgl_c + h2o_c <=> 6pgc_c + h_c
PGM	phosphoglycerate mutase	Glycolysis/Gluconeogenesis	2pg_c <=> 3pg_c
PGMT	phosphoglucomutase	Alternate Carbon Metabolism	g1p_c <=> g6p_c
PHEMEabcpp	protoheme transport via ABC system (periplasm)	Transport, Inner Membrane	atp_c + h2o_c + pheme_c <=> adp_c + h_c + pi_c + pheme_p
PHEMEtiex	protoheme transport irreversible out via diffusion (periplasm to extracellular)	Transport, Outer Membrane	pheme_p <=> pheme_e
PHEt2rpp	L-phenylalanine reversible transport via proton symport (periplasm)	Transport, Inner Membrane	h_p + phe-L_p <=> h_c + phe-L_c
PHEtex	L-phenylalanine transport via diffusion (extracellular to periplasm)	Transport, Outer Membrane Porin	phe-L_e <=> phe-L_p
PIt2rpp	phosphate reversible transport via symport (periplasm)	Inorganic Ion Transport and Metabolism	h_p + pi_p <=> h_c + pi_c
PItex	phosphate transport via diffusion (extracellular to periplasm)	Transport, Outer Membrane Porin	pi_e <=> pi_p
PIuabcpp	phosphate transport via ABC system (uptake, periplasm)	Inorganic Ion Transport and Metabolism	atp_c + h2o_c + pi_p <=> adp_c + h_c + 2 pi_c
POR5	pyruvate synthase	Pyruvate Metabolism	coa_c + 2 flxso_c + h_c + pyr_c <=> accoa_c + co2_c + 2 flxr_c
POX	pyruvate oxidase	Oxidative Phosphorylation	h2o_c + pyr_c + q8_c <=> ac_c + co2_c + q8h2_c
PPA	inorganic diphosphatase	Anaplerotic Reactions	h2o_c + ppi_c <=> 2 h_c + 2 pi_c
PPA2	inorganic triphosphatase	Anaplerotic Reactions	h2o_c + pppi_c <=> pi_c + ppi_c
PPC	phosphoenolpyruvate carboxylase	Anaplerotic Reactions	co2_c + h2o_c + pep_c <=> 2 h_c + oaa_c + pi_c
PPCK	phosphoenolpyruvate carboxykinase	Anaplerotic Reactions	atp_c + h_c + oaa_c <=> adp_c + co2_c + pep_c
PPK2r	polyphosphate kinase	Oxidative Phosphorylation	atp_c + ppi_c <=> adp_c + h_c + pppi_c
PPKr	polyphosphate kinase	Oxidative Phosphorylation	atp_c + h_c + pi_c <=> adp_c + ppi_c
PPPGO	protoporphyrinogen oxidase (aerobic)	Cofactor and Prosthetic Group Biosynthesis	1.5 o2_c + pppg9_c <=> 3 h2o_c + ppp9_c
PPPGO3	protoporphyrinogen oxidase (anaerobic)	Cofactor and Prosthetic Group Biosynthesis	3 fum_c + pppg9_c <=> ppp9_c + 3 succ_c
PPS	phosphoenolpyruvate synthase	Glycolysis/Gluconeogenesis	atp_c + h2o_c + pyr_c <=> amp_c + h_c + pep_c + pi_c
PROt2rpp	L-proline reversible transport via proton symport (periplasm)	Transport, Inner Membrane	h_p + pro-L_p <=> h_c + pro-L_c
PROtex	L-proline transport via diffusion (extracellular to periplasm)	Transport, Outer Membrane Porin	pro-L_e <=> pro-L_p
PTAr	phosphotransacetylase	Pyruvate Metabolism	accoa_c + h_c + pi_c <=> actp_c + coa_c
PYK	pyruvate kinase	Glycolysis/Gluconeogenesis	adp_c + pep_c <=> atp_c + pyr_c
PYRt2rpp	pyruvate reversible transport via proton symport (periplasm)	Transport, Inner Membrane	h_p + pyr_p <=> h_c + pyr_c
PYRtex	pyruvate transport via diffusion (extracellular to periplasm)	Transport, Outer Membrane Porin	pyr_e <=> pyr_p
RPE	ribulose 5-phosphate 3-epimerase	Pentose Phosphate Pathway	ru5p-D_c <=> xu5p-D_c
RPI	ribose-5-phosphate isomerase	Pentose Phosphate Pathway	r5p_c <=> ru5p-D_c
SERt2rpp	L-serine reversible transport via proton symport (periplasm)	Transport, Inner Membrane	h_p + ser-L_p <=> h_c + ser-L_c
SERtex	L-serine transport via diffusion (extracellular to periplasm)	Transport, Outer Membrane Porin	ser-L_e <=> ser-L_p
SO4t2pp	sulfate transport in via proton symport (periplasm to cytoplasm)	Inorganic Ion Transport and Metabolism	h_p + so4_p <=> h_c + so4_c
SO4tex	sulfate transport via diffusion (extracellular to periplasm)	Transport, Outer Membrane Porin	so4_e <=> so4_p
SPMDt3pp	spermidine transport out via proton antiport (periplasm)	Transport, Inner Membrane	spmd_c + h_p <=> h_c + spmd_p
SPMDtex	spermidine transport via diffusion (extracellular to periplasm)	Transport, Outer Membrane Porin	spmd_e <=> spmd_p
SUCCt3pp	succinate transport out via proton antiport (periplasm)	Transport, Inner Membrane	succ_c + h_p <=> h_c + succ_p
SUCCtex	succinate transport via diffusion (extracellular to periplasm)	Transport, Outer Membrane Porin	succ_e <=> succ_p
SUCDi	succinate dehydrogenase (irreversible)	Oxidative Phosphorylation	q8_c + succ_c <=> fum_c + q8h2_c
SUCOAS	succinyl-CoA synthetase (ADP-forming)	Citric Acid Cycle	atp_c + coa_c + succ_c <=> adp_c + pi_c + succoa_c
SULabcpp	sulfate transport via ABC system (periplasm)	Inorganic Ion Transport and Metabolism	atp_c + h2o_c + so4_p <=> adp_c + h_c + pi_c + so4_c
TALA	transaldolase	Pentose Phosphate Pathway	g3p_c + s7p_c <=> e4p_c + f6p_c
THD2pp	NAD(P) transhydrogenase (periplasm)	Oxidative Phosphorylation	nadh_c + nadp_c + 2 h_p <=> 2 h_c + nad_c + nadph_c
THIORDXi	hydrogen peroxide reductase (thioredoxin)	Unassigned	h2o2_c + trdrd_c <=> 2 h2o_c + trdox_c
THRt2pp	L-threonine efflux transport via proton antiport (periplasm)	Transport, Inner Membrane	thr-L_c + h_p <=> h_c + thr-L_p
THRt2rpp	L-threonine reversible transport via proton symport (periplasm)	Transport, Inner Membrane	h_p + thr-L_p <=> h_c + thr-L_c
THRtex	L-threonine transport via diffusion (extracellular to periplasm)	Transport, Outer Membrane Porin	thr-L_e <=> thr-L_p
TKT1	transketolase	Pentose Phosphate Pathway	r5p_c + xu5p-D_c <=> g3p_c + s7p_c
TKT2	transketolase	Pentose Phosphate Pathway	e4p_c + xu5p-D_c <=> f6p_c + g3p_c
TPI	triose-phosphate isomerase	Glycolysis/Gluconeogenesis	dhap_c <=> g3p_c
TRDR	thioredoxin reductase (NADPH)	Oxidative Phosphorylation	h_c + nadph_c + trdox_c <=> nadp_c + trdrd_c
TRPt2rpp	L-tryptophan reversible transport via proton symport (periplasm)	Transport, Inner Membrane	h_p + trp-L_p <=> h_c + trp-L_c
TRPtex	L-tryptophan transport via diffusion (extracellular to periplasm)	Transport, Outer Membrane Porin	trp-L_e <=> trp-L_p
TRSARr	tartronate semialdehyde reductase	Alternate Carbon Metabolism	2h3oppan_c + h_c + nadh_c <=> glyc-R_c + nad_c
TYRt2rpp	L-tyrosine reversible transport via proton symport (periplasm)	Transport, Inner Membrane	h_p + tyr-L_p <=> h_c + tyr-L_c
TYRtex	L-tyrosine transport via diffusion (extracellular to periplasm)	Transport, Outer Membrane Porin	tyr-L_e <=> tyr-L_p
VALt2rpp	L-valine reversible transport via proton symport (periplasm)	Transport, Inner Membrane	h_p + val-L_p <=> h_c + val-L_c
VALtex	L-valine transport via diffusion (extracellular to periplasm)	Transport, Outer Membrane Porin	val-L_e <=> val-L_p
ZN2tpp	zinc transport in via permease (no H+)	Inorganic Ion Transport and Metabolism	zn2_p <=> zn2_c
ZNabcpp	zinc (Zn+2) transport via ABC system (periplasm)	Inorganic Ion Transport and Metabolism	atp_c + h2o_c + zn2_p <=> adp_c + h_c + pi_c + zn2_c
Zn2tex	zinc (Zn+2) transport via diffusion (extracellular to periplasm)	Transport, Outer Membrane Porin	zn2_e <=> zn2_p
LMPD_2_10fthf_c			3 3pg_c + asp-L_c + 16 atp_c + co2_c + e4p_c + 4 glu-L_c + 11 h2o_c + 5 nad_c + nadp_c + 4 nh4_c + 2 pep_c + r5p_c <=> 10fthf_c + 13 adp_c + 3 akg_c + 3 amp_c + for_c + fum_c + 2 gly_c + glyclt_c + 31 h_c + 5 nadh_c + nadph_c + 18 pi_c + 4 ppi_c + pyr_c
LMPD_5_2dmmql8_c			akg_c + 26 atp_c + e4p_c + 16 flxr_c + 8 g3p_c + 24 h_c + 8 nadh_c + 9 nadph_c + 2 pep_c + 7 pyr_c <=> 2dmmql8_c + 25 adp_c + amp_c + 10 co2_c + 16 flxso_c + 17 h2o_c + 8 nad_c + 9 nadp_c + 4 pi_c + 17 ppi_c
LMPD_8_2fe2s_c			2 3pg_c + 2 accoa_c + 5 atp_c + 2 fe2_c + 2 glu-L_c + h2o_c + 2 nad_c + 7 nadph_c + 2 so4_c + 2 trdrd_c <=> 2fe2s_c + 2 ac_c + adp_c + 2 akg_c + 2 ala-L_c + 4 amp_c + 2 coa_c + 2 h_c + 2 nadh_c + 7 nadp_c + 7 pi_c + 2 ppi_c + 2 trdox_c
LMPD_14_4fe4s_c			4 3pg_c + 4 accoa_c + 10 atp_c + 4 fe2_c + 4 glu-L_c + 2 h2o_c + nad_c + 12 nadph_c + 4 so4_c + 4 trdrd_c <=> 4fe4s_c + 4 ac_c + 2 adp_c + 4 akg_c + 4 ala-L_c + 8 amp_c + 4 coa_c + 5 h_c + nadh_c + 12 nadp_c + 14 pi_c + 4 ppi_c + 4 trdox_c
LMPD_18_5mthf_c			3 3pg_c + asp-L_c + 15 atp_c + co2_c + e4p_c + 4 glu-L_c + 10 h2o_c + 4 nad_c + 4 nh4_c + 2 pep_c + r5p_c <=> 5mthf_c + 11 adp_c + 3 akg_c + 4 amp_c + for_c + fum_c + 2 gly_c + glyclt_c + 29 h_c + 4 nadh_c + 18 pi_c + 4 ppi_c + pyr_c
LMPD_21_accoa_c			4 3pg_c + accoa_c + 3 asp-L_c + 16 atp_c + 4 glu-L_c + 4 h2o_c + 4 nad_c + 3 nadph_c + 2 nh4_c + 2 pyr_c + r5p_c + so4_c + trdrd_c <=> ac_c + 10 adp_c + 4 akg_c + 6 amp_c + 2 co2_c + 2 coa_c + 2 fum_c + 2 gly_c + 15 h_c + 4 nadh_c + 3 nadp_c + 14 pi_c + 5 ppi_c + trdox_c
LMPD_22_adocbl_c			2 3pg_c + 2 asp-L_c + 11 atp_c + co2_c + 2 glu-L_c + 5 h2o_c + 2 nad_c + 2 nadp_c + 2 nh4_c + r5p_c + cbl1_p <=> adocbl_c + 9 adp_c + 2 akg_c + 2 amp_c + 2 fum_c + gly_c + 18 h_c + 2 nadh_c + 2 nadph_c + 11 pi_c + ppi_c + pppi_c
LMPD_26_ala-L_c			glu-L_c + pyr_c <=> akg_c + ala-L_c
LMPD_31_amet_c			4 3pg_c + accoa_c + 3 asp-L_c + 12 atp_c + co2_c + 4 glu-L_c + 6 h2o_c + 3 nad_c + 3 nadph_c + nh4_c + r5p_c + so4_c + succoa_c + trdrd_c <=> ac_c + 7 adp_c + 4 akg_c + amet_c + 5 amp_c + 2 coa_c + 2 fum_c + 2 gly_c + 18 h_c + 3 nadh_c + 3 nadp_c + 16 pi_c + 3 ppi_c + pyr_c + succ_c + trdox_c
LMPD_32_arg-L_c			accoa_c + asp-L_c + 3 atp_c + co2_c + 2 glu-L_c + h2o_c + nadph_c + nh4_c <=> ac_c + 2 adp_c + akg_c + amp_c + arg-L_c + coa_c + fum_c + 3 h_c + nadp_c + 2 pi_c + ppi_c
LMPD_34_bmocogdp_c			8 3pg_c + 4 accoa_c + 4 asp-L_c + 70 atp_c + 4 co2_c + 4 for_c + 8 glu-L_c + 21 h2o_c + mobd_c + 8 nad_c + 8 nadph_c + 12 nh4_c + 4 r5p_c + 4 so4_c + 4 trdrd_c <=> 4 ac_c + 52 adp_c + 8 akg_c + 4 ala-L_c + 18 amp_c + bmocogdp_c + 4 coa_c + 4 fum_c + 64 h_c + 8 nadh_c + 8 nadp_c + 52 pi_c + 22 ppi_c + 4 trdox_c
LMPD_53_btn_c			6 3pg_c + 5 accoa_c + 3 asp-L_c + 25 atp_c + 2 co2_c + 6 glu-L_c + 13 h2o_c + 4 nad_c + 10 nadph_c + nh4_c + 3 r5p_c + 2 so4_c + succoa_c + 2 trdrd_c <=> 5drib_c + 2 ac_c + 17 adp_c + 6 akg_c + amob_c + 8 amp_c + btn_c + 6 coa_c + 2 fum_c + 3 gly_c + 23 h_c + mththf_c + 4 nadh_c + 10 nadp_c + 26 pi_c + 8 ppi_c + pyr_c + succ_c + 2 trdox_c + meoh_p
LMPD_61_ca2_c			3 atp_c + glu-L_c + 2 h2o_c + gthrd_p + h2o_p <=> 3 adp_c + gthrd_c + 3 h_c + 3 pi_c + glu-L_p
LMPD_62_chor_c			atp_c + e4p_c + nadph_c + 2 pep_c <=> adp_c + chor_c + 3 h_c + nadp_c + 4 pi_c
LMPD_67_ctp_c			asp-L_c + 6 atp_c + 2 nh4_c + orot_c + r5p_c <=> 5 adp_c + amp_c + ctp_c + dhor-S_c + 4 h_c + 3 pi_c + ppi_c
LMPD_68_cys-L_c			3pg_c + accoa_c + 3 atp_c + glu-L_c + nad_c + 3 nadph_c + so4_c + trdrd_c <=> ac_c + 2 adp_c + akg_c + amp_c + coa_c + cys-L_c + nadh_c + 3 nadp_c + 3 pi_c + ppi_c + trdox_c
LMPD_70_datp_c			2 3pg_c + 2 asp-L_c + 10 atp_c + co2_c + 2 flxr_c + 2 glu-L_c + 3 h2o_c + 2 nad_c + 2 nadp_c + 2 nh4_c + r5p_c <=> 8 adp_c + 2 akg_c + 2 amp_c + datp_c + 2 flxso_c + 2 fum_c + gly_c + 18 h_c + 2 nadh_c + 2 nadph_c + 10 pi_c + ppi_c
LMPD_75_dctp_c			asp-L_c + 6 atp_c + 2 flxr_c + 2 nh4_c + orot_c + r5p_c <=> 5 adp_c + amp_c + dctp_c + dhor-S_c + 2 flxso_c + 4 h_c + h2o_c + 3 pi_c + ppi_c
LMPD_78_dgtp_c			2 3pg_c + asp-L_c + 11 atp_c + co2_c + 2 flxr_c + 2 glu-L_c + 5 h2o_c + 3 nad_c + 2 nadp_c + 3 nh4_c + r5p_c <=> 8 adp_c + 2 akg_c + 3 amp_c + dgtp_c + 2 flxso_c + fum_c + gly_c + 19 h_c + 3 nadh_c + 2 nadph_c + 10 pi_c + 2 ppi_c
LMPD_84_dttp_c			3pg_c + asp-L_c + 6 atp_c + 2 flxr_c + glu-L_c + nad_c + nadph_c + nh4_c + orot_c + r5p_c <=> 5 adp_c + akg_c + amp_c + dhor-S_c + dttp_c + 2 flxso_c + gly_c + 2 h_c + h2o_c + nadh_c + nadp_c + 2 pi_c + 2 ppi_c
LMPD_86_enter_c			3 3pg_c + 9 atp_c + 3 e4p_c + 3 glu-L_c + 6 h2o_c + 6 nad_c + 3 nadph_c + 6 pep_c <=> 3 adp_c + 3 akg_c + 6 amp_c + enter_c + 15 h_c + 6 nadh_c + 3 nadp_c + 15 pi_c + 6 ppi_c + 3 pyr_c
LMPD_88_fad_c			4 3pg_c + 3 asp-L_c + 23 atp_c + 2 co2_c + 2 db4p_c + 4 glu-L_c + 11 h2o_c + 5 nad_c + 3 nadp_c + 4 nh4_c + 2 r5p_c <=> 19 adp_c + 4 akg_c + 4 amp_c + fad_c + for_c + 3 fum_c + 2 gly_c + 39 h_c + 5 nadh_c + 3 nadph_c + 23 pi_c + 5 ppi_c
LMPD_94_gthrd_c			2 3pg_c + accoa_c + 4 atp_c + 3 glu-L_c + 2 h2o_c + 2 nad_c + 2 nadph_c + so4_c + trdrd_c <=> ac_c + 2 adp_c + 2 akg_c + 2 amp_c + coa_c + for_c + gthrd_c + 6 h_c + 2 nadh_c + 2 nadp_c + 6 pi_c + ppi_c + trdox_c
LMPD_96_gtp_c			2 3pg_c + asp-L_c + 11 atp_c + co2_c + 2 glu-L_c + 6 h2o_c + 3 nad_c + 2 nadp_c + 3 nh4_c + r5p_c <=> 8 adp_c + 2 akg_c + 3 amp_c + fum_c + gly_c + gtp_c + 19 h_c + 3 nadh_c + 2 nadph_c + 10 pi_c + 2 ppi_c
LMPD_100_hemeO_c			17 atp_c + fe2_c + 6 flxr_c + 3 g3p_c + 8 glu-L_c + 25 h_c + 3 nadh_c + 11 nadph_c + o2_c + ppp9_c + 3 pyr_c <=> 9 adp_c + 8 amp_c + 9 co2_c + 6 flxso_c + 15 h2o_c + hemeO_c + 3 nad_c + 11 nadp_c + 4 nh4_c + 14 ppi_c + pppg9_c
LMPD_102_his-L_c			asp-L_c + 4 atp_c + for_c + glu-L_c + 2 h2o_c + 2 nad_c + nh4_c + r5p_c <=> adp_c + akg_c + 3 amp_c + fum_c + 8 h_c + his-L_c + 2 nadh_c + 4 pi_c + 2 ppi_c
LMPD_103_ile-L_c			asp-L_c + 2 atp_c + glu-L_c + 3 h_c + 3 nadph_c + pyr_c <=> 2 adp_c + akg_c + co2_c + ile-L_c + 3 nadp_c + nh4_c + 2 pi_c
LMPD_104_leu-L_c			accoa_c + glu-L_c + h_c + nad_c + nadph_c + 2 pyr_c <=> akg_c + 2 co2_c + coa_c + leu-L_c + nadh_c + nadp_c
LMPD_107_lipopb_c			4 3pg_c + 8 accoa_c + 19 atp_c + 2 fe2_c + 4 glu-L_c + 2 h_c + 4 h2o_c + 4 nadh_c + 12 nadph_c + 2 r5p_c + 4 so4_c + 4 trdrd_c <=> 2fe2s_c + 2 5drib_c + 4 ac_c + 10 adp_c + 4 akg_c + 4 ala-L_c + 9 amp_c + 8 coa_c + lipopb_c + 4 nad_c + 12 nadp_c + 16 pi_c + 9 ppi_c + 4 trdox_c
LMPD_109_lys-L_c			asp-L_c + atp_c + glu-L_c + 2 h_c + 2 nadph_c + pyr_c + succoa_c <=> adp_c + akg_c + co2_c + coa_c + lys-L_c + 2 nadp_c + pi_c + succ_c
LMPD_112_malcoa_c			3 3pg_c + 2 accoa_c + 3 asp-L_c + 20 atp_c + for_c + 3 glu-L_c + 4 h2o_c + 3 nad_c + 4 nadph_c + 2 nh4_c + 2 pyr_c + r5p_c + so4_c + trdrd_c <=> ac_c + 16 adp_c + 3 akg_c + 4 amp_c + co2_c + 2 coa_c + 2 fum_c + gly_c + 14 h_c + malcoa_c + 3 nadh_c + 4 nadp_c + 15 pi_c + 5 ppi_c + trdox_c
LMPD_113_met-L_c			2 3pg_c + accoa_c + asp-L_c + 4 atp_c + 2 glu-L_c + h2o_c + nad_c + 5 nadph_c + so4_c + succoa_c + trdrd_c <=> ac_c + 3 adp_c + 2 akg_c + amp_c + 2 coa_c + gly_c + met-L_c + nadh_c + 5 nadp_c + nh4_c + 5 pi_c + ppi_c + pyr_c + succ_c + trdox_c
LMPD_117_mlthf_c			3 3pg_c + asp-L_c + 15 atp_c + co2_c + e4p_c + 4 glu-L_c + 10 h2o_c + 5 nad_c + 4 nh4_c + 2 pep_c + r5p_c <=> 11 adp_c + 3 akg_c + 4 amp_c + for_c + fum_c + 2 gly_c + glyclt_c + 30 h_c + mlthf_c + 5 nadh_c + 18 pi_c + 4 ppi_c + pyr_c
LMPD_120_mococdp_c			3 3pg_c + 2 accoa_c + 2 asp-L_c + 28 atp_c + co2_c + for_c + 3 glu-L_c + 5 h2o_c + mobd_c + 2 nad_c + 5 nadph_c + 5 nh4_c + orot_c + 2 r5p_c + 2 so4_c + 2 trdrd_c <=> 2 ac_c + 20 adp_c + 3 akg_c + 2 ala-L_c + 8 amp_c + 2 coa_c + dhor-S_c + fum_c + 19 h_c + mococdp_c + 2 nadh_c + 5 nadp_c + 19 pi_c + 10 ppi_c + 2 trdox_c
LMPD_124_mocogdp_c			6 3pg_c + 2 accoa_c + 2 asp-L_c + 33 atp_c + 2 co2_c + 6 glu-L_c + 12 h2o_c + mobd_c + 6 nad_c + 2 nadph_c + 6 nh4_c + 2 r5p_c + 2 so4_c + 2 trdrd_c <=> 2 ac_c + 24 adp_c + 6 akg_c + 2 ala-L_c + 9 amp_c + 2 coa_c + 2 fum_c + 2 gly_c + 37 h_c + mocogdp_c + 6 nadh_c + 2 nadp_c + 26 pi_c + 11 ppi_c + 2 trdox_c
LMPD_127_mql8_c			3pg_c + 28 atp_c + e4p_c + 16 flxr_c + 8 g3p_c + glu-L_c + 22 h_c + 8 nadh_c + 9 nadph_c + 2 pep_c + 7 pyr_c + r5p_c <=> 25 adp_c + 3 amp_c + 10 co2_c + 16 flxso_c + gly_c + 14 h2o_c + mql8_c + mththf_c + 8 nad_c + 9 nadp_c + 6 pi_c + 19 ppi_c
LMPD_137_nadh_c			3pg_c + 2 asp-L_c + 13 atp_c + dhap_c + for_c + glu-L_c + h2o_c + iasp_c + nadp_c + 3 nh4_c + 2 r5p_c <=> 9 adp_c + akg_c + 4 amp_c + 2 fum_c + 14 h_c + nadh_c + nadph_c + 11 pi_c + 4 ppi_c
LMPD_152_pe160_c			3pg_c + 16 accoa_c + 4 atp_c + glu-L_c + glyc3p_c + 27 h_c + 27 nadh_c <=> 2 adp_c + akg_c + 2 amp_c + co2_c + 16 coa_c + 11 h2o_c + 27 nad_c + pe160_c + pi_c + 3 ppi_c
LMPD_219_pe161_c			3pg_c + 16 accoa_c + 18 atp_c + glu-L_c + glyc3p_c + 9 h_c + 3 h2o_c + 5 nadh_c + 20 nadph_c <=> 18 adp_c + akg_c + co2_c + 16 coa_c + 5 nad_c + 20 nadp_c + pe161_c + 17 pi_c + ppi_c
LMPD_234_pe181_c			3pg_c + 18 accoa_c + 4 atp_c + glu-L_c + glyc3p_c + 29 h_c + 29 nadh_c <=> 2 adp_c + akg_c + 2 amp_c + co2_c + 18 coa_c + 13 h2o_c + 29 nad_c + pe181_c + pi_c + 3 ppi_c
LMPD_257_phe-L_c			atp_c + e4p_c + glu-L_c + nadph_c + 2 pep_c <=> adp_c + akg_c + co2_c + 2 h_c + h2o_c + nadp_c + phe-L_c + 4 pi_c
LMPD_258_pheme_c			8 atp_c + fe2_c + 8 glu-L_c + 16 h_c + 8 nadph_c + o2_c + ppp9_c <=> 8 amp_c + 6 co2_c + 10 h2o_c + 8 nadp_c + 4 nh4_c + pheme_c + 8 ppi_c + pppg9_c
LMPD_259_pro-L_c			atp_c + glu-L_c + h_c + 2 nadph_c <=> adp_c + h2o_c + 2 nadp_c + pi_c + pro-L_c
LMPD_260_ptrc_c			accoa_c + atp_c + 2 glu-L_c + h_c + h2o_c + nadph_c <=> ac_c + adp_c + akg_c + co2_c + coa_c + nadp_c + pi_c + ptrc_c
LMPD_261_pydx5p_c			e4p_c + g3p_c + glu-L_c + 3 nad_c + o2_c + pyr_c <=> akg_c + 2 co2_c + 4 h_c + h2o_c + h2o2_c + 3 nadh_c + pi_c + pydx5p_c
LMPD_270_q8h2_c			3 3pg_c + 31 atp_c + e4p_c + 16 flxr_c + 8 g3p_c + 3 glu-L_c + 16 h_c + 8 nadh_c + 9 nadph_c + 1.5 o2_c + 2 pep_c + 7 pyr_c + 3 r5p_c <=> 25 adp_c + 3 akg_c + 6 amp_c + 9 co2_c + 16 flxso_c + 3 gly_c + 7 h2o_c + 3 mththf_c + 8 nad_c + 9 nadp_c + 10 pi_c + 22 ppi_c + q8h2_c
LMPD_294_ribflv_c			3pg_c + asp-L_c + 13 atp_c + co2_c + 2 db4p_c + glu-L_c + 6 h2o_c + 2 nad_c + 2 nh4_c + r5p_c <=> 11 adp_c + akg_c + 2 amp_c + fum_c + 18 h_c + 2 nadh_c + 13 pi_c + 3 ppi_c + ribflv_c
LMPD_298_ser-L_c			3pg_c + glu-L_c + h2o_c + nad_c <=> akg_c + 2 h_c + nadh_c + pi_c + ser-L_c
LMPD_301_sheme_c			14 atp_c + fe2_c + 2 for_c + 8 glu-L_c + 9 h_c + nadh_c + 10 nadph_c + 2 r5p_c <=> 4 adp_c + 10 amp_c + 4 h2o_c + 2 mththf_c + nad_c + 10 nadp_c + 4 nh4_c + 6 pi_c + 10 ppi_c + sheme_c
LMPD_303_spmd_c			2 3pg_c + 2 accoa_c + asp-L_c + 6 atp_c + 4 glu-L_c + h_c + 4 h2o_c + nad_c + 6 nadph_c + r5p_c + so4_c + succoa_c + trdrd_c <=> 2 ac_c + 3 adp_c + 3 akg_c + 3 amp_c + 2 co2_c + 3 coa_c + gly_c + nadh_c + 6 nadp_c + nh4_c + 8 pi_c + 2 ppi_c + pyr_c + spmd_c + succ_c + trdox_c + 5mtr_p + h_p
LMPD_309_thf_c			2 3pg_c + asp-L_c + 16 atp_c + co2_c + e4p_c + 3 glu-L_c + 10 h2o_c + 4 nad_c + 4 nh4_c + 2 pep_c + r5p_c <=> 13 adp_c + 2 akg_c + 3 amp_c + for_c + fum_c + gly_c + glyclt_c + 28 h_c + 4 nadh_c + 17 pi_c + 4 ppi_c + pyr_c + thf_c
LMPD_312_thmpp_c			2 3pg_c + accoa_c + 15 atp_c + e4p_c + g3p_c + 3 glu-L_c + 4 h2o_c + 4 nad_c + 5 nadph_c + 2 nh4_c + 2 pep_c + pyr_c + 2 r5p_c + so4_c + trdrd_c <=> 4crsol_c + 5drib_c + ac_c + 10 adp_c + 3 akg_c + ala-L_c + 5 amp_c + 3 co2_c + coa_c + 2 for_c + 13 h_c + 4 nadh_c + 5 nadp_c + 14 pi_c + 6 ppi_c + thmpp_c + trdox_c
LMPD_314_thr-L_c			asp-L_c + 2 atp_c + h_c + h2o_c + 2 nadph_c <=> 2 adp_c + 2 nadp_c + 2 pi_c + thr-L_c
LMPD_315_trp-L_c			3 atp_c + e4p_c + nadph_c + 2 nh4_c + 2 pep_c + r5p_c <=> 2 adp_c + amp_c + co2_c + g3p_c + 4 h_c + 2 h2o_c + nadp_c + 5 pi_c + ppi_c + trp-L_c
LMPD_316_tyr-L_c			atp_c + e4p_c + glu-L_c + nad_c + nadph_c + 2 pep_c <=> adp_c + akg_c + co2_c + 3 h_c + nadh_c + nadp_c + 4 pi_c + tyr-L_c
LMPD_317_udcpdp_c			33 atp_c + 22 flxr_c + 11 g3p_c + 33 h_c + 11 nadh_c + 11 nadph_c + 11 pyr_c <=> 33 adp_c + 11 co2_c + 22 flxso_c + 22 h2o_c + 11 nad_c + 11 nadp_c + 21 ppi_c + udcpdp_c
LMPD_318_utp_c			asp-L_c + 4 atp_c + nh4_c + orot_c + r5p_c <=> 3 adp_c + amp_c + dhor-S_c + h_c + h2o_c + pi_c + ppi_c + utp_c
LMPD_319_val-L_c			glu-L_c + 2 h_c + nadph_c + 2 pyr_c <=> akg_c + co2_c + h2o_c + nadp_c + val-L_c
LMPD_320_colipa_e			43 accoa_c + 62 atp_c + 2 f6p_c + 5 g1p_c + 16 h_c + 16 h2o_c + 30 nadh_c + 37 nadph_c + 2 nh4_c + 3 pep_c + 3 ru5p-D_c + 4 s7p_c <=> 2 ac_c + 62 adp_c + 43 coa_c + colipa_c + 30 nad_c + 37 nadp_c + 47 pi_c + 14 ppi_c
LMPD_412_clpn160_p			32 accoa_c + 8 atp_c + 28 glu-L_c + 4 glyc3p_c + 26 h_c + 6 h2o_c + 28 nadh_c + 2 pg160_p <=> 4 adp_c + 28 akg_c + 4 amp_c + 32 coa_c + 28 nad_c + 28 nh4_c + 2 pg160_c + 2 pi_c + 6 ppi_c + clpn160_p + glyc_p
LMPD_434_clpn161_p			32 accoa_c + 32 atp_c + 4 glyc3p_c + 22 h_c + 2 h2o_c + 24 nadh_c + 28 nadph_c + 2 pg161_p <=> 32 adp_c + 32 coa_c + 24 nad_c + 28 nadp_c + 2 pg161_c + 30 pi_c + 2 ppi_c + clpn161_p + glyc_p
LMPD_504_clpn181_p			36 accoa_c + 36 atp_c + 4 glyc3p_c + 26 h_c + 2 h2o_c + 24 nadh_c + 36 nadph_c + 2 pg181_p <=> 36 adp_c + 36 coa_c + 24 nad_c + 36 nadp_c + 2 pg181_c + 34 pi_c + 2 ppi_c + clpn181_p + glyc_p
LMPD_511_murein3p3p_p			4 accoa_c + 2 asp-L_c + 22 atp_c + 4 f6p_c + 6 glu-L_c + 4 h2o_c + 6 nadph_c + 4 nh4_c + 2 pep_c + 4 pyr_c + 2 succoa_c + 2 h2o_p <=> 22 adp_c + 4 akg_c + 6 coa_c + 18 h_c + 6 nadp_c + 20 pi_c + 4 ppi_c + 2 succ_c + murein3p3p_p
LMPD_513_murein3px4p_p			4 accoa_c + 2 asp-L_c + 22 atp_c + 4 f6p_c + 10 glu-L_c + 2 h2o_c + 6 nadph_c + 4 nh4_c + 2 pep_c + 8 pyr_c + 2 succoa_c + h2o_p <=> 22 adp_c + 8 akg_c + 6 coa_c + 18 h_c + 6 nadp_c + 20 pi_c + 4 ppi_c + 2 succ_c + ala-D_p + alaala_p + murein3px4p_p
LMPD_514_murein4p4p_p			4 accoa_c + 2 asp-L_c + 22 atp_c + 4 f6p_c + 10 glu-L_c + 2 h2o_c + 6 nadph_c + 4 nh4_c + 2 pep_c + 8 pyr_c + 2 succoa_c + 2 h2o_p <=> 22 adp_c + 8 akg_c + 6 coa_c + 18 h_c + 6 nadp_c + 20 pi_c + 4 ppi_c + 2 succ_c + 2 ala-D_p + murein4p4p_p
LMPD_516_murein4px4p_p			4 accoa_c + 2 asp-L_c + 22 atp_c + 4 f6p_c + 10 glu-L_c + 2 h2o_c + 6 nadph_c + 4 nh4_c + 2 pep_c + 8 pyr_c + 2 succoa_c + h2o_p <=> 22 adp_c + 8 akg_c + 6 coa_c + 18 h_c + 6 nadp_c + 20 pi_c + 4 ppi_c + 2 succ_c + 2 ala-D_p + murein4px4p_p
LMPD_517_murein4px4px4p_p			6 accoa_c + 3 asp-L_c + 33 atp_c + 6 f6p_c + 15 glu-L_c + 3 h2o_c + 9 nadph_c + 6 nh4_c + 3 pep_c + 12 pyr_c + 3 succoa_c + h2o_p <=> 33 adp_c + 12 akg_c + 9 coa_c + 27 h_c + 9 nadp_c + 30 pi_c + 6 ppi_c + 3 succ_c + 3 ala-D_p + murein4px4px4p_p
LMPD_519_GAM_c			2 3pg_c + 2 asp-L_c + 8 atp_c + co2_c + 2 glu-L_c + 4 h2o_c + 2 nad_c + 2 nadp_c + 2 nh4_c + r5p_c <=> 6 adp_c + 2 akg_c + 3 amp_c + 2 fum_c + gly_c + 18 h_c + 2 nadh_c + 2 nadph_c + 10 pi_c + ppi_c
colipa_EpTOe			colipaE_p <=> colipa_e
Transport_4crsol_cTOe			4crsol_c <=> 4crsol_e
DM_4crsol_e			4crsol_e <=>
Transport_5drib_cTOe			5drib_c <=> 5drib_e
DM_5drib_e			5drib_e <=>
Transport_amob_cTOe			amob_c <=> amob_e
DM_amob_e			amob_e <=>
Transport_glycogenn1_cTOe			glycogenn1_c <=> glycogenn1_e
DM_glycogenn1_e			glycogenn1_e <=>
Transport_mththf_cTOe			mththf_c <=> mththf_e
DM_mththf_e			mththf_e <=>
TransFlux_2dmmq8_cTOe			2dmmq8_c <=> 2dmmq8_e
TransFlux_2dmmq8_DM			2dmmq8_e <=>
TransFlux_2h3oppan_cTOe			2h3oppan_c <=> 2h3oppan_e
TransFlux_2h3oppan_DM			2h3oppan_e <=>
TransFlux_5mthf_cTOe			5mthf_c <=> 5mthf_e
TransFlux_5mthf_DM			5mthf_e <=>
TransFlux_acon-C_cTOe			acon-C_c <=> acon-C_e
TransFlux_acon-C_DM			acon-C_e <=>
TransFlux_bmocogdp_cTOe			bmocogdp_c <=> bmocogdp_e
TransFlux_bmocogdp_DM			bmocogdp_e <=>
TransFlux_btn_cTOe			btn_c <=> btn_e
TransFlux_btn_DM			btn_e <=>
TransFlux_chor_cTOe			chor_c <=> chor_e
TransFlux_chor_DM			chor_e <=>
TransFlux_fum_cTOe			fum_c <=> fum_e
TransFlux_fum_DM			fum_e <=>
TransFlux_gln-L_cTOe			gln-L_c <=> gln-L_e
TransFlux_gln-L_DM			gln-L_e <=>
TransFlux_glyc3p_cTOe			glyc3p_c <=> glyc3p_e
TransFlux_glyc3p_DM			glyc3p_e <=>
TransFlux_mocogdp_cTOe			mocogdp_c <=> mocogdp_e
TransFlux_mocogdp_DM			mocogdp_e <=>
TransFlux_oaa_cTOe			oaa_c <=> oaa_e
TransFlux_oaa_DM			oaa_e <=>
TransFlux_ptrc_cTOe			ptrc_c <=> ptrc_e
TransFlux_ptrc_DM			ptrc_e <=>
TransFlux_ribflv_cTOe			ribflv_c <=> ribflv_e
TransFlux_ribflv_DM			ribflv_e <=>
TransFlux_sheme_cTOe			sheme_c <=> sheme_e
TransFlux_sheme_DM			sheme_e <=>
