# Supplementary material for: Statistical inference in ensemble modeling of cellular metabolism
Source: PLoS Comput Biol. 2019 Dec 9;15(12):e1007536. doi: 10.1371/journal.pcbi.1007536 (PMC6922442; doi:10.1371/journal.pcbi.1007536)
Supplement: S2 Table — (XLSX) [file pcbi.1007536.s003.xlsx]

## Sheet: Sheet1
Enzyme		ACALD	ACALDtex	ACALDtpp	ACKr	ACONTa	ACONTb	ACS	ACt2rpp	ACtex	ADK1	AKGDH	AKGt2rpp	AKGtex	ALAt2rpp	ALAtex	ALCD2x	ALDD2x	ALDD2y	ARGt3pp	ARGtex	ASNS1	ASNt2rpp	ASNtex	ASPO3	ASPO4	ASPO5	ASPO6	ASPT	ASPTA	ASPt2rpp	ASPtex	ATPM	ATPS4rpp	CA2tex	CBL1tonex	CITL	CITt3pp	CITt7pp	CITtex	CLPNS160pp	CLPNS161pp	CLPNS181pp	CLtex	CO2tex	CO2tpp	CS	CYSabc2pp	CYStex
Mean		-0.000727511	-3.69414e-05	-7.77171e-05	-0.00776795	0.00044891	0.000541215	0.00201197	-0.0244124	0.00237596	0.00172513	-0.0652401	-0.000916239	-0.00040963	7.85202e-07	-1.04974e-05	-3.58972e-06	-0.000819453	-0.00200909	1.98247e-06	-9.92083e-06	0.00704388	1.0352e-05	4.78237e-05	-0.0260139	-0.00136888	-0.0112544	-0.0043191	0.00161628	-0.0443112	2.9777e-05	1.56525e-05	-0.0134626	0.0310098	6.91111e-07	2.44759e-05	-0.00265103	-0.000166405	5.26008e-06	-0.000146658	-0.0057688	-0.00785836	-0.00404954	3.22699e-07	0.000304976	0.0750582	0.0166283	-4.15471e-07	-3.50275e-05
Univariate	Lower	-0.00115003	-8.03138e-05	-0.000160033	-0.0119304	-0.00040994	-0.000610709	0.000813588	-0.0348231	-0.0160927	0.00122704	-0.0746516	-0.0013899	-0.000666074	-2.29149e-05	-6.10295e-05	-9.0275e-06	-0.00109239	-0.0031659	-4.79871e-05	-2.76483e-05	0.00305527	-4.60141e-06	-1.94235e-07	-0.0405648	-0.00213456	-0.0175497	-0.00673836	0.000865479	-0.0583146	1.98272e-05	1.0368e-05	-0.0393515	0.0109522	-1.78809e-06	-4.50429e-05	-0.00381597	-0.000315156	2.76465e-06	-0.000209105	-0.0105762	-0.0136075	-0.00534309	-8.79446e-07	0.000186211	0.0458288	0.000650041	-1.00272e-06	-0.00016535
	Upper	-0.000304989	6.43094e-06	4.59913e-06	-0.00360551	0.00130776	0.00169314	0.00321036	-0.0140017	0.0208446	0.00222321	-0.0558287	-0.00044258	-0.000153186	2.44853e-05	4.00346e-05	1.84806e-06	-0.00054652	-0.000852286	5.1952e-05	7.80665e-06	0.0110325	2.53055e-05	9.58417e-05	-0.0114631	-0.000603213	-0.00495915	-0.00189984	0.00236708	-0.0303079	3.97268e-05	2.09371e-05	0.0124262	0.0510675	3.17031e-06	9.39947e-05	-0.00148609	-1.76532e-05	7.75551e-06	-8.42119e-05	-0.000961431	-0.00210921	-0.00275599	1.52484e-06	0.000423741	0.104288	0.0326065	1.71779e-07	9.52949e-05
Bonferroni	Lower	-0.001531	-0.00011942	-0.000234253	-0.0156834	-0.00118432	-0.00164933	-0.00026693	-0.0442098	-0.0327448	0.000777937	-0.0831374	-0.00181697	-0.000897296	-4.42839e-05	-0.000106591	-1.39304e-05	-0.00133847	-0.00420893	-9.30419e-05	-4.36322e-05	-0.000541036	-1.80841e-05	-4.34893e-05	-0.0536845	-0.00282492	-0.0232258	-0.00891968	0.000188524	-0.0709407	1.0856e-05	5.60321e-06	-0.062694	-0.00713272	-4.02344e-06	-0.000107724	-0.00486633	-0.000449277	5.14659e-07	-0.000265409	-0.0149107	-0.0187912	-0.00650941	-1.96335e-06	7.91278e-05	0.0194743	-0.0137566	-1.53221e-06	-0.000282854
	Upper	7.5976e-05	4.55374e-05	7.88191e-05	0.000147536	0.00208214	0.00273176	0.00429088	-0.00461495	0.0374967	0.00267231	-0.0473429	-1.55084e-05	7.80354e-05	4.58544e-05	8.55965e-05	6.751e-06	-0.000300431	0.000190743	9.70068e-05	2.37905e-05	0.0146288	3.87881e-05	0.000139137	0.00165665	8.71501e-05	0.000716937	0.00028147	0.00304404	-0.0176818	4.8698e-05	2.57019e-05	0.0357688	0.0691523	5.40566e-06	0.000156676	-0.000435728	0.000116467	1.00055e-05	-2.79076e-05	0.0033731	0.00307448	-0.00158967	2.60875e-06	0.000530825	0.130642	0.0470131	7.01269e-07	0.000212799
Exact Normal	Lower	-0.00146343	-0.000112485	-0.00022109	-0.0150178	-0.00104698	-0.00146514	-7.53014e-05	-0.0425451	-0.0297916	0.000857584	-0.0816325	-0.00174123	-0.000856289	-4.04942e-05	-9.8511e-05	-1.30609e-05	-0.00129483	-0.00402395	-8.50515e-05	-4.07975e-05	9.67632e-05	-1.5693e-05	-3.5811e-05	-0.0513577	-0.00270248	-0.0222191	-0.00853282	0.000308581	-0.0687015	1.2447e-05	6.44824e-06	-0.0585542	-0.00392539	-3.627e-06	-9.66076e-05	-0.00468005	-0.00042549	9.13692e-07	-0.000255423	-0.014142	-0.0178719	-0.00630256	-1.77112e-06	9.81189e-05	0.0241482	-0.0112016	-1.43831e-06	-0.000262015
	Upper	8.41246e-06	3.86019e-05	6.56563e-05	-0.000518061	0.0019448	0.00254756	0.00409925	-0.00627968	0.0345435	0.00259267	-0.0488478	-9.1249e-05	3.70286e-05	4.20646e-05	7.75161e-05	5.88147e-06	-0.000344074	5.76315e-06	8.90164e-05	2.09558e-05	0.013991	3.6397e-05	0.000131458	-0.000670114	-3.52849e-05	-0.000289709	-0.000105382	0.00292398	-0.019921	4.7107e-05	2.48568e-05	0.031629	0.065945	5.00923e-06	0.00014556	-0.000622008	9.26814e-05	9.60647e-06	-3.78931e-05	0.00260438	0.00215516	-0.00179652	2.41652e-06	0.000511834	0.125968	0.0444581	6.07365e-07	0.00019196
Bootstrapping	Lower	-0.00154745	-9.73783e-05	-0.00018168	-0.0158565	-0.00151485	-0.00215109	6.02295e-05	-0.0436458	-0.0181705	0.00111062	-0.0838919	-0.00167194	-0.000737046	-3.21434e-05	-7.95623e-05	-1.19761e-05	-0.00130015	-0.00417725	-6.23482e-05	-4.07534e-05	-0.000596716	-1.05868e-05	-1.90591e-05	-0.0510311	-0.00268531	-0.0220779	-0.008482	0.000286971	-0.0646583	1.21372e-05	6.77476e-06	-0.0525114	-0.00357639	-3.8065e-06	-0.000150749	-0.0047594	-0.000362895	6.25018e-07	-0.000295079	-0.0121671	-0.0216764	-0.00703111	-1.85407e-06	-2.38846e-05	-0.00587827	-0.00798731	-1.2776e-06	-0.00021118
	Upper	-0.000124893	5.72119e-05	8.28276e-05	-0.00194908	0.00145163	0.00186449	0.00406563	-0.00812305	0.0898884	0.00283401	-0.0509418	-0.000142738	0.000110233	4.95423e-05	8.10088e-05	6.40862e-06	-0.000380175	-0.000291905	0.000104744	2.00909e-05	0.0123923	3.8392e-05	0.000143247	-0.0061516	-0.00032374	-0.00266133	-0.00101577	0.00289619	-0.0168801	4.56994e-05	2.42829e-05	0.0329146	0.0617345	4.382e-06	0.000110485	-0.000916076	0.000117103	9.08505e-06	-6.67308e-05	0.00335073	-0.00148245	-0.00234172	2.11615e-06	0.000449891	0.110724	0.0451976	6.85274e-07	0.000201116
[truncated: 210 more columns]
