# Supplementary material for: Statistical inference in ensemble modeling of cellular metabolism
Source: PLoS Comput Biol. 2019 Dec 9;15(12):e1007536. doi: 10.1371/journal.pcbi.1007536 (PMC6922442; doi:10.1371/journal.pcbi.1007536)
Supplement: S3 Table — (XLSX) [file pcbi.1007536.s004.xlsx]

## Sheet: Sheet1
Case		O2tex: C1-C2	TPI: C1-C2	GLCtex: C1-C2	NH4tex: C1-C2	PGI: C1-C2	G6PDH2r: C1-C2	O2tpp: C1-C2	NADK: C1-C2	PPC: C1-C2	PFK: C1-C2	RPI: C1-C2	GLCt2pp: C1-C2	PGM: C1-C2	NADTRHD: C1-C2	RPE: C1-C2	O2tex: C1-C3	TPI: C1-C3	GLCtex: C1-C3	NH4tex: C1-C3	PGI: C1-C3	G6PDH2r: C1-C3	O2tpp: C1-C3	NADK: C1-C3	PPC: C1-C3	PFK: C1-C3	RPI: C1-C3	GLCt2pp: C1-C3	PGM: C1-C3	NADTRHD: C1-C3	RPE: C1-C3	O2tex: C1-C4	TPI: C1-C4	GLCtex: C1-C4	NH4tex: C1-C4	PGI: C1-C4	G6PDH2r: C1-C4	O2tpp: C1-C4	NADK: C1-C4	PPC: C1-C4	PFK: C1-C4	RPI: C1-C4	GLCt2pp: C1-C4	PGM: C1-C4	NADTRHD: C1-C4	RPE: C1-C4	O2tex: C2-C3	TPI: C2-C3	GLCtex: C2-C3
Mean		-0.573896	0.313602	0.215611	-0.177892	0.0985258	-0.0924111	-0.0878276	-0.0875642	-0.0671691	0.0649752	0.064134	0.0418478	0.0386195	-0.0221638	-0.0190809	-0.934071	0.311721	0.252772	-0.176433	0.0626847	-0.049463	-0.0828266	-0.090718	-0.122832	0.0735334	0.0678085	-0.0144442	0.177312	-0.0119096	0.0289375	-0.83379	0.222348	0.109336	-0.0289185	0.0934298	0.122141	-0.0882976	0.0150171	-0.136323	-0.0602221	-0.0142216	-0.027448	0.100008	0.125899	0.0927375	-0.360175	-0.00188108	0.0371605
Univariate	Lower	-0.867106	0.255418	0.113488	-0.459246	0.0779114	-0.133318	-0.114731	-0.151538	-0.105607	0.00373786	0.0228392	0.0299489	-0.0484731	-0.0502574	-0.0777034	-1.19418	0.253221	0.171108	-0.44443	0.0430933	-0.0903173	-0.099945	-0.152813	-0.148238	0.0118073	0.0219768	-0.0248992	0.120967	-0.0286441	-0.0221633	-1.18265	0.149774	0.000866357	-0.356574	0.0735962	0.0701129	-0.116957	-0.0503745	-0.187309	-0.126567	-0.0595695	-0.0494691	0.0297312	0.0768971	0.0350262	-0.586776	-0.00794471	-0.029223
	Upper	-0.280686	0.371785	0.317734	0.103462	0.11914	-0.0515039	-0.0609246	-0.0235903	-0.0287308	0.126212	0.105429	0.0537467	0.125712	0.00592981	0.0395417	-0.673963	0.37022	0.334435	0.0915628	0.082276	-0.00860883	-0.0657082	-0.0286232	-0.0974257	0.13526	0.11364	-0.00398915	0.233656	0.0048249	0.0800384	-0.484931	0.294923	0.217806	0.298737	0.113263	0.174169	-0.0596384	0.0804086	-0.0853366	0.00612224	0.0311263	-0.00542687	0.170286	0.174901	0.150449	-0.133574	0.00418254	0.103544
Bonferroni	Lower	-1.0904	0.211108	0.0357168	-0.67351	0.0622124	-0.164471	-0.135218	-0.200258	-0.13488	-0.0428973	-0.00860873	0.0208874	-0.114798	-0.071652	-0.122347	-1.39226	0.208671	0.108918	-0.648522	0.0281736	-0.12143	-0.112982	-0.200101	-0.167587	-0.0352002	-0.0129263	-0.0328612	0.0780578	-0.0413883	-0.0610791	-1.44832	0.0945046	-0.0817388	-0.606099	0.0584919	0.0304909	-0.138782	-0.100173	-0.226138	-0.177091	-0.0941042	-0.0662392	-0.0237883	0.0395797	-0.00892379	-0.759344	-0.0125625	-0.0797772
	Upper	-0.0573919	0.416095	0.395506	0.317727	0.134839	-0.0203511	-0.0404367	0.0251291	0.000541906	0.172848	0.136877	0.0628083	0.192038	0.0273245	0.0841856	-0.475878	0.41477	0.396626	0.295655	0.0971957	0.0225037	-0.0526717	0.018665	-0.0780775	0.182267	0.148543	0.00397286	0.276565	0.0175691	0.118954	-0.219258	0.350192	0.300411	0.548262	0.128368	0.213791	-0.037813	0.130207	-0.046508	0.0566467	0.065661	0.0113433	0.223805	0.212218	0.194399	0.0389938	0.00880029	0.154098
Exact Normal	Lower	-1.073	0.21447	0.0415009	-0.655164	0.0634072	-0.162147	-0.133627	-0.196562	-0.132683	-0.0392734	-0.00600818	0.0215758	-0.109464	-0.0700202	-0.118832	-1.37712	0.212052	0.113681	-0.633098	0.0293057	-0.119086	-0.111984	-0.196522	-0.166119	-0.0316275	-0.0102792	-0.032248	0.0813062	-0.040406	-0.0581191	-1.42813	0.0987173	-0.0754257	-0.586616	0.0596314	0.0334477	-0.137124	-0.0963901	-0.223192	-0.173253	-0.0914992	-0.0649567	-0.0195508	0.0424109	-0.00561875	-0.746627	-0.0122123	-0.0759476
	Upper	-0.0747961	0.412734	0.389722	0.299381	0.133644	-0.0226749	-0.0420285	0.0214336	-0.00165524	0.169224	0.134276	0.0621198	0.186703	0.0256926	0.0806706	-0.49102	0.411389	0.391862	0.280231	0.0960636	0.0201601	-0.0536693	0.0150862	-0.0795451	0.178694	0.145896	0.00335964	0.273317	0.0165867	0.115994	-0.23945	0.345979	0.294098	0.528779	0.127228	0.210834	-0.0394713	0.126424	-0.049454	0.0528082	0.063056	0.0100607	0.219568	0.209387	0.191094	0.0262771	0.00845009	0.150268
Bootstrapping	Lower	-1.0225	0.207548	0.043846	-0.633138	0.057127	-0.182172	-0.130534	-0.29677	-0.113443	-0.0859214	-0.0109058	0.0158661	-0.117289	-0.06649	-0.103409	-1.32135	0.20461	0.137277	-0.617259	0.021482	-0.104849	-0.10893	-0.317123	-0.160507	-0.0710803	-0.0320737	-0.032857	0.0829704	-0.0384223	-0.0426823	-1.33468	0.0762383	-0.0739425	-0.612312	0.0522053	0.0541675	-0.129547	-0.137978	-0.255718	-0.228528	-0.100438	-0.0726936	-0.0235846	0.0630667	0.0135353	-0.709827	-0.0131824	-0.0461125
	Upper	-0.0862879	0.397492	0.373213	0.287211	0.125343	-0.0343481	-0.0441742	-0.0217907	0.017542	0.130728	0.124946	0.0576121	0.169114	0.0281143	0.0861846	-0.500614	0.39846	0.397492	0.228698	0.0866055	0.0291898	-0.0543572	-0.0257149	-0.08158	0.141233	0.128055	0.00160798	0.267777	0.0169893	0.124151	-0.187685	0.326171	0.282016	0.459349	0.118258	0.225321	-0.0358135	0.0840517	-0.069798	0.0175752	0.0490124	0.00464006	0.214256	0.233696	0.212061	0.0309089	0.00577986	0.204375
[truncated: 42 more columns]
