# Supplementary material for: Statistical inference in ensemble modeling of cellular metabolism
Source: PLoS Comput Biol. 2019 Dec 9;15(12):e1007536. doi: 10.1371/journal.pcbi.1007536 (PMC6922442; doi:10.1371/journal.pcbi.1007536)
Supplement: S4 Table — (XLSX) [file pcbi.1007536.s005.xlsx]

## Sheet: Sheet1
	ACALD	ACALDtex	ACALDtpp	ACKr	ACONTa	ACONTb	ACS	ACt2rpp	ACtex	ADK1	AKGDH	AKGt2rpp	AKGtex	ALAt2rpp	ALAtex	ALCD2x	ALDD2x	ALDD2y	ARGt3pp	ARGtex	ASNS1	ASNt2rpp	ASNtex	ASPO3	ASPO4	ASPO5	ASPO6	ASPT	ASPTA	ASPt2rpp	ASPtex	ATPM	ATPS4rpp	CA2tex	CBL1tonex	CITL	CITt3pp	CITt7pp	CITtex	CLPNS160pp	CLPNS161pp	CLPNS181pp	CLtex	CO2tex	CO2tpp	CS	CYSabc2pp	CYStex	CYStpp
ACALD	1	0.394706	0.565956	0.65849	-0.229282	-0.229981	-0.443882	0.533336	0.204595	0.0749006	0.253535	0.753865	0.35493	0.013588	-0.0259613	0.426689	0.696758	0.92226	0.00785903	-0.0473409	-0.552952	-0.0308542	-0.129446	0.735773	0.735777	0.735774	0.734758	-0.389998	0.230713	-0.644314	-0.541234	0.225741	-0.335238	-0.163774	-0.185027	0.75634	0.482898	0.0863271	0.831741	0.0267946	-0.00268469	0.208517	-0.163544	0.403495	0.403495	-0.56086	0.26055	-0.0258899	-0.0422994
ACALDtex	0.394706	1	0.713431	0.744755	-0.759704	-0.763013	-0.778054	0.67281	0.646714	-0.464994	0.159519	0.620485	0.820838	0.705428	0.731058	0.72335	0.737407	0.279432	0.766323	0.493662	-0.706524	0.652881	0.630335	0.549888	0.549888	0.549883	0.551978	-0.368322	0.6702	-0.249284	-0.0685275	-0.442706	-0.742526	0.514498	-0.836284	0.73682	0.767249	-0.29491	0.470616	0.327239	0.0543128	-0.122088	0.51668	-0.354734	-0.354734	-0.641869	-0.341523	0.761626	0.672477
ACALDtpp	0.565956	0.713431	1	0.805857	-0.461236	-0.463515	-0.793851	0.720854	0.835239	-0.369657	0.0985011	0.884646	0.730504	0.673673	0.6223	0.839311	0.876686	0.385455	0.653028	0.502358	-0.936059	0.626978	0.535257	0.656253	0.656257	0.656252	0.657507	-0.0445322	0.337667	-0.461197	-0.190526	-0.263252	-0.753737	0.350698	-0.807057	0.798705	0.953817	-0.480651	0.559839	0.181351	0.102404	-0.296796	0.350938	-0.23112	-0.23112	-0.571922	-0.143363	0.59886	0.607656
ACKr	0.65849	0.744755	0.805857	1	-0.5473	-0.545286	-0.873677	0.789929	0.491251	-0.437576	0.240191	0.795413	0.741019	0.523078	0.565076	0.673954	0.876554	0.469436	0.584353	0.368388	-0.779113	0.551646	0.421455	0.716417	0.716422	0.716418	0.717277	-0.263726	0.516345	-0.357528	-0.14557	-0.374848	-0.680507	0.443864	-0.679623	0.914753	0.779494	-0.210952	0.752323	0.220868	0.131835	0.0245325	0.444734	0.0532454	0.0532454	-0.79334	-0.310124	0.579954	0.496515
ACONTa	-0.229282	-0.759704	-0.461236	-0.5473	1	0.998978	0.598519	-0.367999	-0.419168	0.347548	-0.120631	-0.316072	-0.770627	-0.576936	-0.65602	-0.390979	-0.438189	-0.12835	-0.70053	-0.338845	0.463316	-0.58087	-0.578593	-0.343141	-0.34314	-0.343138	-0.344866	0.578777	-0.861751	0.124779	0.0402733	0.487576	0.536738	-0.527233	0.713615	-0.59348	-0.502943	0.148992	-0.294121	-0.275509	0.00234925	-0.0463622	-0.52971	0.292996	0.292996	0.713989	0.441262	-0.697738	-0.514061
ACONTb	-0.229981	-0.763013	-0.463515	-0.545286	0.998978	1	0.592944	-0.362877	-0.42881	0.339779	-0.106518	-0.311047	-0.779051	-0.576125	-0.658805	-0.382599	-0.43333	-0.128883	-0.705217	-0.331754	0.467049	-0.586825	-0.58251	-0.356609	-0.356608	-0.356606	-0.358325	0.578888	-0.860278	0.12952	0.0446865	0.483272	0.535663	-0.52303	0.719917	-0.586946	-0.505928	0.153278	-0.287808	-0.280294	0.000902914	-0.0424379	-0.525547	0.296381	0.296381	0.705275	0.435805	-0.700916	-0.514959
ACS	-0.443882	-0.778054	-0.793851	-0.873677	0.598519	0.592944	1	-0.709937	-0.585549	0.641849	-0.283098	-0.706894	-0.705777	-0.772656	-0.791219	-0.771127	-0.814928	-0.287839	-0.771214	-0.665752	0.697129	-0.744181	-0.688517	-0.558615	-0.558616	-0.558613	-0.560184	0.258828	-0.565359	0.0380231	-0.162292	0.684113	0.766194	-0.744664	0.79528	-0.819524	-0.757923	0.273495	-0.54097	-0.146498	-0.181285	0.172452	-0.745066	0.215553	0.215553	0.718377	0.613877	-0.788446	-0.739555
ACt2rpp	0.533336	0.67281	0.720854	0.789929	-0.367999	-0.362877	-0.709937	1	0.384579	-0.389406	0.345297	0.747697	0.587763	0.448154	0.432901	0.696512	0.778605	0.374422	0.441298	0.359441	-0.653268	0.402618	0.283244	0.513664	0.51367	0.513664	0.514516	-0.190746	0.349537	-0.316194	-0.133318	-0.250858	-0.569292	0.312124	-0.542149	0.749892	0.702261	-0.254168	0.662279	0.201691	0.0952962	0.0112883	0.313566	0.0531974	0.0531974	-0.585696	-0.177111	0.460456	0.438157
ACtex	0.204595	0.646714	0.835239	0.491251	-0.419168	-0.42881	-0.585549	0.384579	1	-0.264328	-0.0807864	0.61869	0.645516	0.7555	0.671616	0.666587	0.578717	0.0828677	0.718546	0.53958	-0.792823	0.706388	0.666659	0.467324	0.467323	0.467319	0.468789	0.0739343	0.199086	-0.282824	-0.0543605	-0.302502	-0.699287	0.379491	-0.842007	0.442541	0.822568	-0.558497	0.176676	0.227704	0.176916	-0.568847	0.379911	-0.511183	-0.511183	-0.244123	-0.165253	0.633347	0.696466
ADK1	0.0749006	-0.464994	-0.369657	-0.437576	0.347548	0.339779	0.641849	-0.389406	-0.264328	1	-0.281238	-0.262497	-0.399248	-0.556877	-0.685532	-0.545388	-0.408265	0.175046	-0.600826	-0.620509	0.30737	-0.595394	-0.589693	-0.104588	-0.104589	-0.104585	-0.107337	0.000188057	-0.429621	-0.359083	-0.439181	0.664539	0.579235	-0.700756	0.491277	-0.375836	-0.433684	0.410759	-0.0515256	-0.0924402	0.0227075	0.134097	-0.700648	0.412266	0.412266	0.368291	0.631156	-0.695347	-0.597172
AKGDH	0.253535	0.159519	0.0985011	0.240191	-0.120631	-0.106518	-0.283098	0.345297	-0.0807864	-0.281238	1	0.234015	0.0704221	0.0260744	0.0414166	0.202893	0.333839	0.346806	0.0024598	0.133161	-0.0693868	-0.0586988	-0.05648	0.0433426	0.0433413	0.0433387	0.0435054	-0.32024	0.264155	-0.0247167	-0.0552234	-0.0640304	-0.253593	0.0942769	0.0213146	0.315107	0.0811462	-0.21241	0.240533	0.0507622	-0.139382	0.122349	0.0951926	-0.0436144	-0.0436144	-0.230585	-0.0607917	0.06294	0.0576161
AKGt2rpp	0.753865	0.620485	0.884646	0.795413	-0.316072	-0.311047	-0.706894	0.747697	0.61869	-0.262497	0.234015	1	0.513905	0.424097	0.344554	0.762723	0.912116	0.594092	0.370514	0.326716	-0.850622	0.353876	0.246942	0.701496	0.701502	0.701495	0.702224	-0.049495	0.222224	-0.54982	-0.315327	-0.0420893	-0.659586	0.131306	-0.553738	0.855629	0.854159	-0.309137	0.770356	0.117044	0.0895021	-0.151163	0.131562	0.0914107	0.0914107	-0.601786	0.0517841	0.325481	0.357058
AKGtex	0.35493	0.820838	0.730504	0.741019	-0.770627	-0.779051	-0.705777	0.587763	0.645516	-0.399248	0.0704221	0.513905	1	0.615647	0.68547	0.574632	0.673779	0.199212	0.742721	0.338894	-0.737271	0.664995	0.554093	0.549965	0.549967	0.549962	0.551761	-0.31374	0.665863	-0.313097	-0.176728	-0.385672	-0.7069	0.456387	-0.822275	0.717154	0.7842	-0.401922	0.427749	0.345791	0.129326	-0.0454057	0.458519	-0.255717	-0.255717	-0.681486	-0.300283	0.717361	0.576244
ALAt2rpp	0.013588	0.705428	0.673673	0.523078	-0.576936	-0.576125	-0.772656	0.448154	0.7555	-0.556877	0.0260744	0.424097	0.615647	1	0.916695	0.694969	0.483188	-0.113499	0.924299	0.815137	-0.542039	0.877555	0.917742	0.261788	0.261786	0.261784	0.263463	-0.11144	0.453132	0.178007	0.376999	-0.764981	-0.650088	0.803788	-0.894719	0.443552	0.651697	-0.368825	0.0887914	0.11085	0.184885	-0.470866	0.804211	-0.599824	-0.599824	-0.404908	-0.65322	0.900882	0.942559
ALAtex	-0.0259613	0.731058	0.6223	0.565076	-0.65602	-0.658805	-0.791219	0.432901	0.671616	-0.685532	0.0414166	0.344554	0.68547	0.916695	1	0.634814	0.456319	-0.158795	0.972456	0.778647	-0.525743	0.930377	0.955916	0.279391	0.279388	0.279387	0.28147	-0.155994	0.574045	0.244429	0.430669	-0.837716	-0.697599	0.878165	-0.905634	0.452799	0.628446	-0.386796	0.0621481	0.152491	0.133956	-0.353331	0.878675	-0.603485	-0.603485	-0.465277	-0.747171	0.982418	0.921398
ALCD2x	0.426689	0.72335	0.839311	0.673954	-0.390979	-0.382599	-0.771127	0.696512	0.666587	-0.545388	0.202893	0.762723	0.574632	0.694969	0.634814	1	0.801581	0.307154	0.628946	0.621413	-0.754907	0.547163	0.545199	0.401158	0.401159	0.401154	0.402667	-0.0862376	0.362763	-0.253791	-0.0139936	-0.352398	-0.702389	0.427246	-0.704602	0.718167	0.824858	-0.455079	0.41366	0.114854	-0.0267596	-0.275376	0.426865	-0.374261	-0.374261	-0.522282	-0.24101	0.612821	0.642613
ALDD2x	0.696758	0.737407	0.876686	0.876554	-0.438189	-0.43333	-0.814928	0.778605	0.578717	-0.408265	0.333839	0.912116	0.673779	0.483188	0.456319	0.801581	1	0.540104	0.472825	0.381866	-0.856601	0.418166	0.320563	0.649724	0.64973	0.649724	0.651061	-0.137096	0.405484	-0.514995	-0.285797	-0.151949	-0.728517	0.242837	-0.626077	0.92653	0.870212	-0.3758	0.743683	0.230693	0.00787606	-0.0558533	0.243636	-0.0418797	-0.0418797	-0.671129	-0.0595215	0.464587	0.431552
ALDD2y	0.92226	0.279432	0.385455	0.469436	-0.12835	-0.128883	-0.287839	0.374422	0.0828677	0.175046	0.346806	0.594092	0.199212	-0.113499	-0.158795	0.307154	0.540104	1	-0.136999	-0.122414	-0.362252	-0.180369	-0.243791	0.613392	0.613393	0.613391	0.611853	-0.480059	0.160902	-0.583854	-0.530855	0.307157	-0.243174	-0.252827	-0.0100629	0.585717	0.287452	0.145015	0.695329	-0.0274811	0.00885527	0.227142	-0.252337	0.375939	0.375939	-0.392826	0.328737	-0.166034	-0.147257
ARGt3pp	0.00785903	0.766323	0.653028	0.584353	-0.70053	-0.705217	-0.771214	0.441298	0.718546	-0.600826	0.0024598	0.370514	0.742721	0.924299	0.972456	0.628946	0.472825	-0.136999	1	0.659564	-0.565986	0.929971	0.935489	0.310366	0.310364	0.310363	0.312363	-0.17079	0.578183	0.160968	0.329935	-0.78064	-0.693573	0.824389	-0.935984	0.481234	0.668822	-0.398127	0.0895122	0.180755	0.164559	-0.365949	0.824897	-0.588023	-0.588023	-0.498133	-0.68549	0.967875	0.896106
ARGtex	-0.0473409	0.493662	0.502358	0.368388	-0.338845	-0.331754	-0.665752	0.359441	0.53958	-0.620509	0.133161	0.326716	0.338894	0.815137	0.778647	0.621413	0.381866	-0.122414	0.659564	1	-0.365709	0.691106	0.781712	0.125313	0.125309	0.125308	0.126823	-0.035101	0.323095	0.301531	0.527783	-0.708565	-0.528002	0.734073	-0.657436	0.296416	0.451626	-0.271045	0.0281329	0.0261998	0.045769	-0.394678	0.734524	-0.540849	-0.540849	-0.220929	-0.614273	0.744357	0.840945
ASNS1	-0.552952	-0.706524	-0.936059	-0.779113	0.463316	0.467049	0.697129	-0.653268	-0.792823	0.30737	-0.0693868	-0.850622	-0.737271	-0.542039	-0.525743	-0.754907	-0.856601	-0.362252	-0.565986	-0.365709	1	-0.55366	-0.442116	-0.695387	-0.695391	-0.695386	-0.696686	0.00296786	-0.339305	0.592273	0.332875	0.132359	0.710032	-0.222399	0.757082	-0.775064	-0.945469	0.532494	-0.540693	-0.303191	-0.025722	0.211396	-0.222784	0.186146	0.186146	0.547465	0.023831	-0.511191	-0.473386
ASNt2rpp	-0.0308542	0.652881	0.626978	0.551646	-0.58087	-0.586825	-0.744181	0.402618	0.706388	-0.595394	-0.0586988	0.353876	0.664995	0.877555	0.930377	0.547163	0.418166	-0.180369	0.929971	0.691106	-0.55366	1	0.918793	0.342163	0.342161	0.34216	0.344013	-0.0351445	0.4236	0.225231	0.399383	-0.786949	-0.662169	0.825937	-0.884529	0.403583	0.631321	-0.399034	0.0627059	0.173289	0.293775	-0.42361	0.826383	-0.496534	-0.496534	-0.404167	-0.702649	0.920477	0.86292
ASNtex	-0.129446	0.630335	0.535257	0.421455	-0.578593	-0.58251	-0.688517	0.283244	0.666659	-0.589693	-0.05648	0.246942	0.554093	0.917742	0.955916	0.545199	0.320563	-0.243791	0.935489	0.781712	-0.442116	0.918793	1	0.199797	0.199792	0.199793	0.201718	-0.0850115	0.456837	0.321669	0.520227	-0.831271	-0.588613	0.857503	-0.860041	0.30493	0.529682	-0.330311	-0.0685423	0.0853681	0.129897	-0.431611	0.857411	-0.639618	-0.639618	-0.32964	-0.744054	0.93172	0.905153
ASPO3	0.735773	0.549888	0.656253	0.716417	-0.343141	-0.356609	-0.558615	0.513664	0.467324	-0.104588	0.0433426	0.701496	0.549965	0.261788	0.279391	0.401158	0.649724	0.613392	0.310366	0.125313	-0.695387	0.342163	0.199797	1	1	1	0.999986	-0.269674	0.318007	-0.487862	-0.392188	-0.0641058	-0.48679	0.127226	-0.468758	0.670688	0.62042	-0.0819164	0.675344	0.207013	0.221451	-0.00762069	0.127903	0.208084	0.208084	-0.50385	-0.0102205	0.273293	0.233874
ASPO4	0.735777	0.549888	0.656257	0.716422	-0.34314	-0.356608	-0.558616	0.51367	0.467323	-0.104589	0.0433413	0.701502	0.549967	0.261786	0.279388	0.401159	0.64973	0.613393	0.310364	0.125309	-0.695391	0.342161	0.199792	1	1	1	0.999986	-0.269669	0.318005	-0.487867	-0.392193	-0.0641016	-0.486791	0.127222	-0.468757	0.670693	0.620424	-0.0819165	0.675352	0.207012	0.221455	-0.00761826	0.127899	0.208091	0.208091	-0.503854	-0.0102162	0.27329	0.233871
ASPO5	0.735774	0.549883	0.656252	0.716418	-0.343138	-0.356606	-0.558613	0.513664	0.467319	-0.104585	0.0433387	0.701495	0.549962	0.261784	0.279387	0.401154	0.649724	0.613391	0.310363	0.125308	-0.695386	0.34216	0.199793	1	1	1	0.999986	-0.26967	0.318003	-0.487863	-0.392189	-0.0641035	-0.486785	0.127223	-0.468754	0.670688	0.620418	-0.0819119	0.675347	0.20701	0.221455	-0.00761776	0.1279	0.208092	0.208092	-0.503851	-0.0102189	0.273288	0.23387
ASPO6	0.734758	0.551978	0.657507	0.717277	-0.344866	-0.358325	-0.560184	0.514516	0.468789	-0.107337	0.0435054	0.702224	0.551761	0.263463	0.28147	0.402667	0.651061	0.611853	0.312363	0.126823	-0.696686	0.344013	0.201718	0.999986	0.999986	0.999986	1	-0.26882	0.319732	-0.487156	-0.391359	-0.0656145	-0.489221	0.12897	-0.470623	0.671716	0.622116	-0.0834011	0.675483	0.208106	0.221386	-0.00809016	0.12965	0.205913	0.205913	-0.504839	-0.0115718	0.275462	0.235513
ASPT	-0.389998	-0.368322	-0.0445322	-0.263726	0.578777	0.578888	0.258828	-0.190746	0.0739343	0.000188057	-0.32024	-0.049495	-0.31374	-0.11144	-0.155994	-0.0862376	-0.137096	-0.480059	-0.17079	-0.035101	0.00296786	-0.0351445	-0.0850115	-0.269674	-0.269669	-0.26967	-0.26882	1	-0.702048	0.117532	0.188472	0.196095	0.146049	-0.201207	0.149903	-0.339438	0.0113412	-0.260024	-0.263224	-0.0747815	0.0195172	-0.285157	-0.203269	-0.00617977	-0.00617977	0.4624	0.208595	-0.195402	-0.0984566
ASPTA	0.230713	0.6702	0.337667	0.516345	-0.861751	-0.860278	-0.565359	0.349537	0.199086	-0.429621	0.264155	0.222224	0.665863	0.453132	0.574045	0.362763	0.405484	0.160902	0.578183	0.323095	-0.339305	0.4236	0.456837	0.318007	0.318005	0.318003	0.319732	-0.702048	1	-0.0781647	-0.0416959	-0.475604	-0.482907	0.508793	-0.550276	0.57033	0.370075	-0.0961422	0.292503	0.221482	-0.117309	0.218532	0.511014	-0.278305	-0.278305	-0.700552	-0.450688	0.621509	0.430954
ASPt2rpp	-0.644314	-0.249284	-0.461197	-0.357528	0.124779	0.12952	0.0380231	-0.316194	-0.282824	-0.359083	-0.0247167	-0.54982	-0.313097	0.178007	0.244429	-0.253791	-0.514995	-0.583854	0.160968	0.301531	0.592273	0.225231	0.321669	-0.487862	-0.487867	-0.487863	-0.487156	0.117532	-0.0781647	1	0.785312	-0.606055	0.159349	0.543534	0.111725	-0.473643	-0.461484	0.201848	-0.506298	-0.256912	0.197218	-0.159611	0.542743	-0.201219	-0.201219	0.25913	-0.658016	0.233809	0.257917
ASPtex	-0.541234	-0.0685275	-0.190526	-0.14557	0.0402733	0.0446865	-0.162292	-0.133318	-0.0543605	-0.439181	-0.0552234	-0.315327	-0.176728	0.376999	0.430669	-0.0139936	-0.285797	-0.530855	0.329935	0.527783	0.332875	0.399383	0.520227	-0.392188	-0.392193	-0.392189	-0.391359	0.188472	-0.0416959	0.785312	1	-0.677257	0.0284232	0.628594	-0.1392	-0.284111	-0.204762	0.0631841	-0.399295	-0.237015	0.0325278	-0.225819	0.627453	-0.297366	-0.297366	0.138199	-0.695131	0.400285	0.428049
ATPM	0.225741	-0.442706	-0.263252	-0.374848	0.487576	0.483272	0.684113	-0.250858	-0.302502	0.664539	-0.0640304	-0.0420893	-0.385672	-0.764981	-0.837716	-0.352398	-0.151949	0.307157	-0.78064	-0.708565	0.132359	-0.786949	-0.831271	-0.0641058	-0.0641016	-0.0641035	-0.0656145	0.196095	-0.475604	-0.606055	-0.677257	1	0.425903	-0.992081	0.618326	-0.219972	-0.239267	0.0882833	0.0731028	-0.00329597	-0.245961	0.253212	-0.991949	0.42075	0.42075	0.36223	0.983722	-0.829147	-0.780486
ATPS4rpp	-0.335238	-0.742526	-0.753737	-0.680507	0.536738	0.535663	0.766194	-0.569292	-0.699287	0.579235	-0.253593	-0.659586	-0.7069	-0.650088	-0.697599	-0.702389	-0.728517	-0.243174	-0.693573	-0.528002	0.710032	-0.662169	-0.588613	-0.48679	-0.486791	-0.486785	-0.489221	0.146049	-0.482907	0.159349	0.0284232	0.425903	1	-0.535801	0.734792	-0.667451	-0.76982	0.489305	-0.399769	-0.279504	-0.21999	0.24505	-0.537052	0.366335	0.366335	0.520593	0.327712	-0.68789	-0.649903
CA2tex	-0.163774	0.514498	0.350698	0.443864	-0.527233	-0.52303	-0.744664	0.312124	0.379491	-0.700756	0.0942769	0.131306	0.456387	0.803788	0.878165	0.427246	0.242837	-0.252827	0.824389	0.734073	-0.222399	0.825937	0.857503	0.127226	0.127222	0.127223	0.12897	-0.201207	0.508793	0.543534	0.628594	-0.992081	-0.535801	1	-0.678306	0.297516	0.330244	-0.150563	-0.0133347	0.0418389	0.258546	-0.271209	0.999948	-0.443331	-0.443331	-0.409423	-0.96337	0.868368	0.818011
CBL1tonex	-0.185027	-0.836284	-0.807057	-0.679623	0.713615	0.719917	0.79528	-0.542149	-0.842007	0.491277	0.0213146	-0.553738	-0.822275	-0.894719	-0.905634	-0.704602	-0.626077	-0.0100629	-0.935984	-0.657436	0.757082	-0.884529	-0.860041	-0.468758	-0.468757	-0.468754	-0.470623	0.149903	-0.550276	0.111725	-0.1392	0.618326	0.734792	-0.678306	1	-0.601738	-0.814895	0.436118	-0.252324	-0.254585	-0.126864	0.355343	-0.679335	0.512703	0.512703	0.535788	0.505736	-0.899365	-0.839286
CITL	0.75634	0.73682	0.798705	0.914753	-0.59348	-0.586946	-0.819524	0.749892	0.442541	-0.375836	0.315107	0.855629	0.717154	0.443552	0.452799	0.718167	0.92653	0.585717	0.481234	0.296416	-0.775064	0.403583	0.30493	0.670688	0.670693	0.670688	0.671716	-0.339438	0.57033	-0.473643	-0.284111	-0.219972	-0.667451	0.297516	-0.601738	1	0.79268	-0.214737	0.810586	0.166709	0.0327943	0.0927145	0.298509	0.0872871	0.0872871	-0.892285	-0.1573	0.470444	0.377267
CITt3pp	0.482898	0.767249	0.953817	0.779494	-0.502943	-0.505928	-0.757923	0.702261	0.822568	-0.433684	0.0811462	0.854159	0.7842	0.651697	0.628446	0.824858	0.870212	0.287452	0.668822	0.451626	-0.945469	0.631321	0.529682	0.62042	0.620424	0.620418	0.622116	0.0113412	0.370075	-0.461484	-0.204762	-0.239267	-0.76982	0.330244	-0.814895	0.79268	1	-0.617567	0.483444	0.24832	0.0547219	-0.261055	0.330827	-0.242549	-0.242549	-0.589263	-0.120668	0.61893	0.585811
CITt7pp	0.0863271	-0.29491	-0.480651	-0.210952	0.148992	0.153278	0.273495	-0.254168	-0.558497	0.410759	-0.21241	-0.309137	-0.401922	-0.368825	-0.386796	-0.455079	-0.3758	0.145015	-0.398127	-0.271045	0.532494	-0.399034	-0.330311	-0.0819164	-0.0819165	-0.0819119	-0.0834011	-0.260024	-0.0961422	0.201848	0.0631841	0.0882833	0.489305	-0.150563	0.436118	-0.214737	-0.617567	1	0.228531	-0.255099	0.139737	0.30344	-0.150796	0.484653	0.484653	0.0646679	0.00602714	-0.380524	-0.350079
CITtex	0.831741	0.470616	0.559839	0.752323	-0.294121	-0.287808	-0.54097	0.662279	0.176676	-0.0515256	0.240533	0.770356	0.427749	0.0887914	0.0621481	0.41366	0.743683	0.695329	0.0895122	0.0281329	-0.540693	0.0627059	-0.0685423	0.675344	0.675352	0.675347	0.675483	-0.263224	0.292503	-0.506298	-0.399295	0.0731028	-0.399769	-0.0133347	-0.252324	0.810586	0.483444	0.228531	1	0.0857209	0.151649	0.221961	-0.0122019	0.471344	0.471344	-0.670886	0.103293	0.0807472	0.0521186
CLPNS160pp	0.0267946	0.327239	0.181351	0.220868	-0.275509	-0.280294	-0.146498	0.201691	0.227704	-0.0924402	0.0507622	0.117044	0.345791	0.11085	0.152491	0.114854	0.230693	-0.0274811	0.180755	0.0261998	-0.303191	0.173289	0.0853681	0.207013	0.207012	0.20701	0.208106	-0.0747815	0.221482	-0.256912	-0.237015	-0.00329597	-0.279504	0.0418389	-0.254585	0.166709	0.24832	-0.255099	0.0857209	1	-0.054396	-0.0342641	0.0421944	-0.150676	-0.150676	-0.0918348	0.0316207	0.204035	0.123863
CLPNS161pp	-0.00268469	0.0543128	0.102404	0.131835	0.00234925	0.000902914	-0.181285	0.0952962	0.176916	0.0227075	-0.139382	0.0895021	0.129326	0.184885	0.133956	-0.0267596	0.00787606	0.00885527	0.164559	0.045769	-0.025722	0.293775	0.129897	0.221451	0.221455	0.221455	0.221386	0.0195172	-0.117309	0.197218	0.0325278	-0.245961	-0.21999	0.258546	-0.126864	0.0327943	0.0547219	0.139737	0.151649	-0.054396	1	-0.283018	0.260109	0.170122	0.170122	-0.0617911	-0.233958	0.115147	0.219798
CLPNS181pp	0.208517	-0.122088	-0.296796	0.0245325	-0.0463622	-0.0424379	0.172452	0.0112883	-0.568847	0.134097	0.122349	-0.151163	-0.0454057	-0.470866	-0.353331	-0.275376	-0.0558533	0.227142	-0.365949	-0.394678	0.211396	-0.42361	-0.431611	-0.00762069	-0.00761826	-0.00761776	-0.00809016	-0.285157	0.218532	-0.159611	-0.225819	0.253212	0.24505	-0.271209	0.355343	0.0927145	-0.261055	0.30344	0.221961	-0.0342641	-0.283018	1	-0.270378	0.45143	0.45143	-0.201367	0.169432	-0.307722	-0.474766
CLtex	-0.163544	0.51668	0.350938	0.444734	-0.52971	-0.525547	-0.745066	0.313566	0.379911	-0.700648	0.0951926	0.131562	0.458519	0.804211	0.878675	0.426865	0.243636	-0.252337	0.824897	0.734524	-0.222784	0.826383	0.857411	0.127903	0.127899	0.1279	0.12965	-0.203269	0.511014	0.542743	0.627453	-0.991949	-0.537052	0.999948	-0.679335	0.298509	0.330827	-0.150796	-0.0122019	0.0421944	0.260109	-0.270378	1	-0.443556	-0.443556	-0.410587	-0.963029	0.869326	0.81864
CO2tex	0.403495	-0.354734	-0.23112	0.0532454	0.292996	0.296381	0.215553	0.0531974	-0.511183	0.412266	-0.0436144	0.0914107	-0.255717	-0.599824	-0.603485	-0.374261	-0.0418797	0.375939	-0.588023	-0.540849	0.186146	-0.496534	-0.639618	0.208084	0.208091	0.208092	0.205913	-0.00617977	-0.278305	-0.201219	-0.297366	0.42075	0.366335	-0.443331	0.512703	0.0872871	-0.242549	0.484653	0.471344	-0.150676	0.170122	0.45143	-0.443556	1	1	-0.120381	0.336794	-0.592035	-0.596652
CO2tpp	0.403495	-0.354734	-0.23112	0.0532454	0.292996	0.296381	0.215553	0.0531974	-0.511183	0.412266	-0.0436144	0.0914107	-0.255717	-0.599824	-0.603485	-0.374261	-0.0418797	0.375939	-0.588023	-0.540849	0.186146	-0.496534	-0.639618	0.208084	0.208091	0.208092	0.205913	-0.00617977	-0.278305	-0.201219	-0.297366	0.42075	0.366335	-0.443331	0.512703	0.0872871	-0.242549	0.484653	0.471344	-0.150676	0.170122	0.45143	-0.443556	1	1	-0.120381	0.336794	-0.592035	-0.596652
CS	-0.56086	-0.641869	-0.571922	-0.79334	0.713989	0.705275	0.718377	-0.585696	-0.244123	0.368291	-0.230585	-0.601786	-0.681486	-0.404908	-0.465277	-0.522282	-0.671129	-0.392826	-0.498133	-0.220929	0.547465	-0.404167	-0.32964	-0.50385	-0.503854	-0.503851	-0.504839	0.4624	-0.700552	0.25913	0.138199	0.36223	0.520593	-0.409423	0.535788	-0.892285	-0.589263	0.0646679	-0.670886	-0.0918348	-0.0617911	-0.201367	-0.410587	-0.120381	-0.120381	1	0.340866	-0.493641	-0.336529
CYSabc2pp	0.26055	-0.341523	-0.143363	-0.310124	0.441262	0.435805	0.613877	-0.177111	-0.165253	0.631156	-0.0607917	0.0517841	-0.300283	-0.65322	-0.747171	-0.24101	-0.0595215	0.328737	-0.68549	-0.614273	0.023831	-0.702649	-0.744054	-0.0102205	-0.0102162	-0.0102189	-0.0115718	0.208595	-0.450688	-0.658016	-0.695131	0.983722	0.327712	-0.96337	0.505736	-0.1573	-0.120668	0.00602714	0.103293	0.0316207	-0.233958	0.169432	-0.963029	0.336794	0.336794	0.340866	1	-0.740725	-0.65544
CYStex	-0.0258899	0.761626	0.59886	0.579954	-0.697738	-0.700916	-0.788446	0.460456	0.633347	-0.695347	0.06294	0.325481	0.717361	0.900882	0.982418	0.612821	0.464587	-0.166034	0.967875	0.744357	-0.511191	0.920477	0.93172	0.273293	0.27329	0.273288	0.275462	-0.195402	0.621509	0.233809	0.400285	-0.829147	-0.68789	0.868368	-0.899365	0.470444	0.61893	-0.380524	0.0807472	0.204035	0.115147	-0.307722	0.869326	-0.592035	-0.592035	-0.493641	-0.740725	1	0.907807
CYStpp	-0.0422994	0.672477	0.607656	0.496515	-0.514061	-0.514959	-0.739555	0.438157	0.696466	-0.597172	0.0576161	0.357058	0.576244	0.942559	0.921398	0.642613	0.431552	-0.147257	0.896106	0.840945	-0.473386	0.86292	0.905153	0.233874	0.233871	0.23387	0.235513	-0.0984566	0.430954	0.257917	0.428049	-0.780486	-0.649903	0.818011	-0.839286	0.377267	0.585811	-0.350079	0.0521186	0.123863	0.219798	-0.474766	0.81864	-0.596652	-0.596652	-0.336529	-0.65544	0.907807	1
CYTBD2pp	-0.11421	-0.670924	-0.547441	-0.675429	0.613092	0.612728	0.871441	-0.50087	-0.474456	0.705111	-0.107562	-0.379559	-0.631793	-0.790384	-0.871557	-0.526236	-0.478506	0.0266029	-0.837956	-0.674503	0.446775	-0.84716	-0.807774	-0.445281	-0.44528	-0.445279	-0.447253	0.262529	-0.593901	-0.305501	-0.398656	0.894696	0.670469	-0.927566	0.760957	-0.537757	-0.52912	0.159845	-0.272686	-0.127377	-0.324213	0.201171	-0.928001	0.293848	0.293848	0.582655	0.851548	-0.873158	-0.797744
CYTBDpp	0.198842	-0.515883	-0.300484	-0.408513	0.5427	0.538882	0.713215	-0.286382	-0.339264	0.719789	-0.112794	-0.0801011	-0.44828	-0.779543	-0.868912	-0.3992	-0.208449	0.274257	-0.811426	-0.720793	0.17754	-0.801414	-0.843556	-0.0937275	-0.0937231	-0.093724	-0.0956474	0.229814	-0.54169	-0.571531	-0.636724	0.987905	0.524643	-0.994294	0.65294	-0.26684	-0.289878	0.140849	0.0444099	-0.0596788	-0.224024	0.240232	-0.994493	0.468147	0.468147	0.391941	0.962972	-0.865857	-0.801841
CYTBO3_4pp	0.379601	-0.184372	0.325798	0.162405	0.313782	0.315361	-0.0115635	0.12938	0.226438	0.432751	-0.194347	0.416234	-0.0774941	-0.0752772	-0.237576	0.0917164	0.227632	0.291635	-0.184132	-0.148268	-0.326237	-0.0807796	-0.192717	0.261396	0.261403	0.261402	0.259184	0.315245	-0.466671	-0.461373	-0.316428	0.331251	0.0869993	-0.319665	0.0133742	0.175488	0.247369	-0.0339753	0.295567	-0.17364	0.229636	-0.172159	-0.321014	0.386672	0.386672	-0.0162466	0.356558	-0.290982	-0.151731
D-LACt2pp	0.643491	0.795548	0.928904	0.849417	-0.590865	-0.59634	-0.784279	0.70015	0.756779	-0.269122	-0.00206325	0.849137	0.795034	0.626316	0.605621	0.741704	0.83753	0.465239	0.659414	0.389627	-0.898151	0.6266	0.517506	0.760165	0.760168	0.760164	0.761096	-0.203036	0.444758	-0.489392	-0.249457	-0.271749	-0.712147	0.352408	-0.811805	0.841215	0.908008	-0.319985	0.639502	0.205442	0.174232	-0.178361	0.353039	-0.0891681	-0.0891681	-0.684251	-0.16872	0.599009	0.555152
D-LACtex	0.505069	0.802827	0.859498	0.799169	-0.512106	-0.508458	-0.860403	0.731856	0.66357	-0.61015	0.205249	0.795497	0.689413	0.692801	0.689765	0.87533	0.841124	0.35353	0.677544	0.602429	-0.794084	0.619956	0.57967	0.585551	0.585552	0.585547	0.58739	-0.160729	0.476503	-0.228999	-0.0153885	-0.432218	-0.756097	0.508096	-0.760246	0.797448	0.844604	-0.353331	0.554858	0.154737	0.0691136	-0.191351	0.508802	-0.269726	-0.269726	-0.625474	-0.333574	0.676906	0.656053
DB4PS	-0.659892	-0.515103	-0.719247	-0.76409	0.329983	0.329506	0.564692	-0.640591	-0.468121	-0.0363095	0.0692808	-0.777302	-0.545465	-0.295276	-0.22589	-0.485904	-0.727513	-0.454262	-0.301636	-0.07082	0.756007	-0.31609	-0.152806	-0.715352	-0.715359	-0.715357	-0.715084	0.0611723	-0.181169	0.609231	0.411319	0.0139119	0.399048	-0.0682156	0.496159	-0.749625	-0.697878	0.106331	-0.732136	-0.185191	-0.272774	0.0242702	-0.0688243	-0.313581	-0.313581	0.606665	-0.0431774	-0.224454	-0.208688
DHAPT	-0.634863	-0.255901	-0.607329	-0.382944	-0.0290254	-0.0251002	0.200139	-0.407991	-0.50538	-0.239365	0.0107915	-0.697593	-0.202765	-0.0739126	0.0500696	-0.426566	-0.535095	-0.56718	-0.0061244	0.0124857	0.625056	-0.0358373	0.0722556	-0.538279	-0.538282	-0.538279	-0.537296	-0.0721923	0.197808	0.694211	0.474017	-0.37972	0.241336	0.319429	0.244127	-0.42103	-0.539779	0.183696	-0.498091	-0.0698554	-0.00930202	0.161935	0.320247	-0.176324	-0.176324	0.127561	-0.460007	0.0871137	-0.00446463
DHAtex	-0.0865434	0.27359	0.309469	0.204811	-0.254357	-0.255815	-0.34179	0.0211766	0.41061	-0.310523	-0.10447	0.158161	0.261408	0.494411	0.531601	0.273449	0.139902	-0.155132	0.511685	0.428325	-0.283991	0.493623	0.557021	0.178598	0.178595	0.178596	0.179618	0.0981185	0.196722	0.176984	0.278407	-0.435044	-0.326986	0.451906	-0.459283	0.147184	0.322796	-0.242398	-0.0943142	-0.0995407	0.0439261	-0.306293	0.451375	-0.398301	-0.398301	-0.182187	-0.387056	0.47299	0.481865
DHAtpp	-0.22179	0.168428	0.206905	0.176358	-0.136357	-0.140186	-0.312301	0.054438	0.251614	-0.510213	-0.0237824	0.0435689	0.20812	0.393718	0.494987	0.184952	0.101883	-0.309558	0.43776	0.418026	-0.200519	0.461192	0.486816	0.1025	0.102499	0.1025	0.104204	0.182835	0.200631	0.300413	0.325381	-0.46679	-0.345567	0.483411	-0.347521	0.0710892	0.234911	-0.320059	-0.151309	0.00747023	0.0231862	-0.19594	0.483573	-0.395734	-0.395734	-0.0998286	-0.4381	0.476705	0.437703
DHORD2	0.479632	0.67357	0.884269	0.673958	-0.431195	-0.430991	-0.614469	0.572684	0.78518	-0.191452	-0.0301117	0.779594	0.645644	0.592985	0.498842	0.776336	0.776127	0.307104	0.566212	0.373556	-0.872601	0.499672	0.44238	0.499915	0.49992	0.499914	0.501016	0.0164111	0.271172	-0.569916	-0.301414	-0.104659	-0.610299	0.18275	-0.733527	0.695363	0.865386	-0.417583	0.469773	0.226186	0.066128	-0.314898	0.182999	-0.282111	-0.282111	-0.487295	0.0179887	0.479332	0.502456
DHORD5	0.48299	0.674314	0.885506	0.676541	-0.431448	-0.431301	-0.615776	0.574578	0.784884	-0.191399	-0.0299303	0.781883	0.646915	0.591853	0.498063	0.776012	0.778084	0.309892	0.565509	0.372212	-0.874113	0.499564	0.441112	0.504272	0.504276	0.504271	0.505371	0.0154525	0.271744	-0.57157	-0.303563	-0.103925	-0.611146	0.182181	-0.733382	0.697738	0.866547	-0.416433	0.473451	0.22656	0.0679444	-0.313265	0.182434	-0.27852	-0.27852	-0.489253	0.0185861	0.47871	0.501453
DHORDfum	0.481136	0.673482	0.884638	0.675231	-0.430959	-0.430784	-0.614906	0.573383	0.784669	-0.190892	-0.0306049	0.780438	0.645882	0.592254	0.49823	0.775762	0.776792	0.308193	0.565683	0.372611	-0.87315	0.499528	0.441663	0.502032	0.502037	0.502031	0.50313	0.0163021	0.271029	-0.570701	-0.302393	-0.104304	-0.610002	0.182378	-0.733243	0.696323	0.865606	-0.416494	0.471536	0.226108	0.0672544	-0.314013	0.182626	-0.279884	-0.279884	-0.488186	0.0182126	0.478766	0.501743
EDA	-0.517455	-0.594517	-0.695257	-0.617915	0.356369	0.35279	0.558282	-0.728447	-0.45787	0.140138	-0.157101	-0.721222	-0.520893	-0.352252	-0.286515	-0.64933	-0.751485	-0.376086	-0.323442	-0.23151	0.719188	-0.283846	-0.188222	-0.505573	-0.505577	-0.505572	-0.505984	0.115764	-0.301448	0.530603	0.333782	0.0297598	0.451313	-0.0897887	0.507255	-0.676082	-0.707604	0.319309	-0.553801	-0.24744	0.0397781	-0.0136653	-0.0909152	-0.0354789	-0.0354789	0.463089	-0.0423191	-0.304548	-0.272309
EDD	-0.761135	-0.735924	-0.826544	-0.806695	0.51972	0.524956	0.66679	-0.704323	-0.624058	0.093807	-0.0346342	-0.838747	-0.70293	-0.446562	-0.386163	-0.629243	-0.805135	-0.607251	-0.457315	-0.217967	0.804636	-0.40723	-0.291264	-0.777209	-0.777212	-0.777208	-0.777484	0.295382	-0.369588	0.590107	0.386021	0.0828716	0.565889	-0.155302	0.650897	-0.823626	-0.789706	0.135142	-0.75961	-0.196163	-0.191	0.065695	-0.15647	-0.121529	-0.121529	0.650134	-0.00632625	-0.393414	-0.370312
ENO	-0.731142	-0.433313	-0.762588	-0.716082	0.244958	0.248064	0.509855	-0.564345	-0.528284	-0.090145	0.0703533	-0.817889	-0.493081	-0.259973	-0.172422	-0.473263	-0.72366	-0.529538	-0.242427	-0.0759142	0.782794	-0.271925	-0.119352	-0.749817	-0.749824	-0.749821	-0.749439	-0.00551979	-0.092074	0.66031	0.453166	-0.0904896	0.369054	0.0325704	0.459551	-0.719064	-0.709873	0.122482	-0.728713	-0.0984324	-0.171593	0.0882154	0.0327114	-0.293477	-0.293477	0.526191	-0.160165	-0.154541	-0.176903
ETOHtex	0.339196	0.735921	0.894808	0.662015	-0.418395	-0.418666	-0.729165	0.59777	0.859245	-0.452224	0.0958164	0.731626	0.664141	0.73998	0.698594	0.865216	0.754676	0.206476	0.719588	0.57846	-0.842405	0.658061	0.632651	0.475817	0.475817	0.475813	0.477466	0.0149489	0.318562	-0.310084	-0.0504967	-0.341145	-0.745307	0.422575	-0.81674	0.634348	0.882172	-0.549765	0.327703	0.181069	0.0372405	-0.419676	0.42238	-0.490244	-0.490244	-0.420112	-0.212086	0.66412	0.695944
ETOHtrpp	0.580291	0.88565	0.850653	0.833668	-0.757274	-0.763622	-0.803534	0.686737	0.674338	-0.370176	0.0400597	0.739745	0.850754	0.663562	0.684329	0.712283	0.79123	0.413679	0.726625	0.437409	-0.815165	0.654232	0.586503	0.703115	0.703117	0.703113	0.704669	-0.354657	0.645499	-0.388296	-0.173403	-0.376545	-0.711728	0.449092	-0.842461	0.840966	0.841586	-0.255417	0.601075	0.235957	0.0881104	-0.0712333	0.450686	-0.181046	-0.181046	-0.752475	-0.28262	0.700042	0.599337
F6PA	-0.446689	-0.147621	-0.499447	-0.25988	-0.0734756	-0.0658117	0.13245	-0.248248	-0.523848	-0.413404	0.1616	-0.529236	-0.136321	-0.158803	0.0364513	-0.267164	-0.340535	-0.402658	-0.0380777	-0.0148882	0.487611	-0.0687879	0.00432762	-0.425761	-0.425762	-0.425763	-0.424194	-0.112544	0.278186	0.529844	0.361465	-0.263022	0.14167	0.22568	0.245231	-0.251194	-0.407534	0.0943324	-0.342693	0.00262926	-0.259695	0.321579	0.225396	-0.160999	-0.160999	0.0337365	-0.340577	0.0903466	-0.0794264
FBA	-0.619015	-0.673677	-0.605421	-0.677274	0.545533	0.551526	0.591122	-0.587561	-0.359852	0.229336	-0.133573	-0.627828	-0.645612	-0.329664	-0.347744	-0.474889	-0.680086	-0.498408	-0.366193	-0.233339	0.600664	-0.295624	-0.229841	-0.680777	-0.68078	-0.680776	-0.682056	0.364032	-0.573733	0.410648	0.256919	0.13339	0.443415	-0.184368	0.504159	-0.728746	-0.601803	0.0445327	-0.682924	-0.151894	0.0520794	-0.144807	-0.186428	-0.0532058	-0.0532058	0.626067	0.0778741	-0.382446	-0.2897
FBA3	-0.267441	-0.76663	-0.814819	-0.556376	0.613708	0.624759	0.641221	-0.449145	-0.924756	0.307996	0.0512087	-0.606214	-0.754807	-0.748177	-0.715996	-0.627622	-0.60938	-0.134495	-0.758574	-0.528706	0.780728	-0.726186	-0.677964	-0.558826	-0.558826	-0.558821	-0.560742	0.119832	-0.426946	0.280438	0.0964959	0.353825	0.727518	-0.430271	0.879769	-0.528491	-0.809907	0.449896	-0.280847	-0.265451	-0.168535	0.432879	-0.431713	0.474106	0.474106	0.375633	0.226362	-0.704876	-0.699571
FBP	0.31903	0.435587	0.785758	0.405821	-0.0695796	-0.0770284	-0.384885	0.395492	0.844692	-0.141931	-0.0618432	0.709015	0.427616	0.449523	0.339591	0.630286	0.608834	0.21033	0.380167	0.321567	-0.792633	0.391945	0.314219	0.472905	0.472907	0.472902	0.473942	0.323417	-0.0839995	-0.484133	-0.254293	0.0767039	-0.578542	0.00954274	-0.564403	0.405467	0.784321	-0.573473	0.274965	0.137934	0.105483	-0.470568	0.009463	-0.298584	-0.298584	-0.100231	0.205538	0.2877	0.392702
FDH4pp	-0.709281	-0.316002	-0.436632	-0.643513	0.259832	0.266028	0.417074	-0.444236	-0.106756	-0.0942635	0.0498521	-0.521889	-0.38403	-0.0629937	-0.0633231	-0.175827	-0.497887	-0.58047	-0.111972	0.0808894	0.434019	-0.130538	0.00624175	-0.720235	-0.720241	-0.720241	-0.719475	0.257064	-0.250775	0.437042	0.367348	-0.00370282	0.210034	-0.0256326	0.23133	-0.614265	-0.362978	-0.228411	-0.715507	-0.000140905	-0.215182	-0.222188	-0.0259456	-0.470295	-0.470295	0.559253	-0.0110603	-0.0769951	-0.0229168
FDH5pp	-0.685125	-0.286103	-0.394955	-0.612944	0.250113	0.255924	0.39121	-0.413673	-0.0671132	-0.115811	0.0556863	-0.477359	-0.353445	-0.0472164	-0.0479977	-0.143915	-0.457116	-0.565988	-0.0952813	0.0913926	0.388108	-0.109917	0.0157447	-0.678283	-0.678288	-0.678289	-0.677388	0.266153	-0.245838	0.410155	0.343975	0.00139448	0.172615	-0.0251956	0.204619	-0.583008	-0.316875	-0.259537	-0.687039	0.0222144	-0.199504	-0.2371	-0.0254606	-0.472543	-0.472543	0.544582	-0.000439797	-0.0616123	-0.00739096
FE2abcpp	0.219967	-0.430612	-0.253356	-0.372239	0.483389	0.478368	0.681676	-0.244902	-0.285043	0.656654	-0.0700579	-0.036896	-0.372522	-0.755447	-0.826691	-0.347357	-0.148352	0.300848	-0.768419	-0.703094	0.12358	-0.772707	-0.820348	-0.0581106	-0.0581062	-0.0581083	-0.0595257	0.203388	-0.474694	-0.607434	-0.678518	0.998112	0.402918	-0.987164	0.60526	-0.219954	-0.226265	0.0737754	0.0704951	0.00386002	-0.22639	0.239413	-0.986971	0.408568	0.408568	0.364577	0.985504	-0.816868	-0.766351
FE2t2pp	-0.402085	-0.353561	-0.423547	-0.466805	0.306871	0.294852	0.497534	-0.337528	-0.249603	0.25701	-0.298823	-0.453324	-0.314822	-0.274604	-0.279364	-0.448219	-0.521078	-0.34613	-0.264386	-0.248119	0.423851	-0.204586	-0.19204	-0.294652	-0.294651	-0.29465	-0.29492	0.212545	-0.31767	0.192672	0.0964555	0.182169	0.390262	-0.224411	0.307019	-0.519811	-0.389363	0.154254	-0.382451	-0.113121	0.172412	-0.0584205	-0.224467	0.0448701	0.0448701	0.417662	0.163411	-0.252047	-0.197124
FE2tex	0.466346	0.687661	0.885684	0.627723	-0.413115	-0.412888	-0.633545	0.606578	0.812695	-0.280745	0.138111	0.820755	0.655412	0.595813	0.505188	0.780711	0.808039	0.314005	0.541387	0.459244	-0.862099	0.485277	0.427523	0.520742	0.520745	0.520738	0.522453	0.0397001	0.292437	-0.480533	-0.231772	-0.102349	-0.699567	0.192679	-0.715609	0.691918	0.889559	-0.501392	0.492446	0.216638	-0.037453	-0.274275	0.19334	-0.28334	-0.28334	-0.448313	0.0268883	0.485904	0.523711
FE2tpp	-0.237473	0.467902	0.285918	0.374497	-0.48937	-0.487194	-0.676866	0.262585	0.345847	-0.673176	0.0455753	0.055975	0.415046	0.776225	0.85169	0.359421	0.159023	-0.318718	0.799196	0.709431	-0.154563	0.811116	0.845088	0.0798143	0.0798107	0.0798119	0.0815575	-0.171308	0.468337	0.589578	0.65964	-0.984647	-0.482392	0.985498	-0.642644	0.215464	0.271257	-0.127681	-0.0789982	0.0235628	0.296477	-0.287179	0.985542	-0.446652	-0.446652	-0.348056	-0.958278	0.846862	0.80448
FE3abcpp	0.0383335	-0.126469	-0.10888	-0.109933	0.137804	0.136725	0.185099	-0.0834647	-0.114973	0.141018	-0.00576318	-0.0273395	-0.113446	-0.243161	-0.231894	-0.118029	-0.0519656	0.0720253	-0.227451	-0.207777	0.0624964	-0.233398	-0.235483	-0.0329909	-0.0329898	-0.0329907	-0.0333357	0.0535069	-0.135256	-0.14026	-0.132964	0.259678	0.110748	-0.257942	0.19652	-0.0705326	-0.0821124	0.0211851	0.00995287	0.000354316	-0.0426794	0.0787372	-0.257609	0.130001	0.130001	0.103131	0.244638	-0.235648	-0.240294
FE3tex	0.226162	-0.442482	-0.263066	-0.374583	0.487592	0.483288	0.683838	-0.250619	-0.302473	0.664069	-0.0637485	-0.0416615	-0.385694	-0.765013	-0.837681	-0.352219	-0.151601	0.307555	-0.780699	-0.708369	0.132192	-0.786896	-0.831297	-0.063578	-0.0635738	-0.0635757	-0.0650844	0.196076	-0.475539	-0.605996	-0.677252	0.999999	0.42556	-0.992033	0.618334	-0.219674	-0.239109	0.0884247	0.0736047	-0.00330627	-0.245962	0.253258	-0.9919	0.420951	0.420951	0.362098	0.983725	-0.829113	-0.780473
FEENTERtex	0.0760213	0.751089	0.581719	0.502343	-0.799011	-0.813016	-0.5853	0.320202	0.703741	-0.315266	-0.117595	0.281848	0.79876	0.760866	0.809728	0.417923	0.378931	-0.0518535	0.865322	0.460461	-0.547916	0.783816	0.785762	0.375855	0.375853	0.375852	0.377618	-0.311444	0.636492	-0.0636514	0.0823135	-0.556802	-0.583377	0.599287	-0.875065	0.42458	0.597864	-0.310532	0.102972	0.280454	0.0929694	-0.258325	0.600781	-0.523913	-0.523913	-0.462694	-0.465165	0.829028	0.721855
FEENTERtpp	-0.104181	0.623179	0.536935	0.472862	-0.503034	-0.499799	-0.725532	0.396754	0.568532	-0.784466	0.101312	0.312202	0.52554	0.841552	0.912472	0.643459	0.410751	-0.225419	0.874875	0.74892	-0.442044	0.84272	0.868513	0.169962	0.169959	0.169957	0.172123	-0.0309073	0.461953	0.326567	0.491122	-0.798221	-0.649204	0.835019	-0.777531	0.373157	0.566809	-0.445969	-0.0218	0.0998514	0.0460315	-0.346949	0.835078	-0.600853	-0.600853	-0.367942	-0.723799	0.900599	0.836717
FLDR2	-0.453971	-0.223309	-0.171217	-0.301801	0.0650182	0.067012	0.167165	-0.377358	0.0268968	0.140519	-0.268632	-0.37402	-0.18364	0.190186	0.142296	-0.0934512	-0.351989	-0.454703	0.156791	0.132361	0.222234	0.0758996	0.260232	-0.485096	-0.4851	-0.485096	-0.485811	0.162004	-0.102543	0.255907	0.3812	-0.194261	0.236786	0.149645	-0.066981	-0.332282	-0.206484	0.0111899	-0.493055	-0.244958	-0.185017	-0.175871	0.147974	-0.371494	-0.371494	0.19155	-0.197022	0.101304	0.13101
FORtex	-0.503206	0.204526	-0.00970769	-0.238784	-0.252395	-0.250224	-0.0356445	-0.181074	0.275236	-0.372344	-0.0510949	-0.233064	0.0983489	0.407184	0.451452	0.23975	-0.173395	-0.457155	0.418469	0.406931	0.037568	0.336996	0.489775	-0.39116	-0.391168	-0.391168	-0.389421	0.00150059	0.210589	0.359702	0.410069	-0.371755	-0.153531	0.36801	-0.309541	-0.214394	0.060047	-0.336577	-0.532291	0.0739607	-0.195525	-0.298127	0.368091	-0.728681	-0.728681	0.124851	-0.331393	0.435214	0.409521
FORtppi	-0.451827	-0.163394	-0.045696	-0.394114	0.11611	0.11905	0.228658	-0.32403	0.20448	-0.0462518	-0.214811	-0.193022	-0.162327	0.153507	0.107481	0.0670001	-0.238921	-0.454671	0.107213	0.153561	0.0443482	0.0951289	0.206648	-0.475815	-0.475816	-0.475817	-0.475173	0.371251	-0.213987	0.156296	0.237218	0.00767507	0.0910047	-0.0184251	-0.0683625	-0.335013	-0.00213657	-0.318882	-0.519438	-0.0826217	-0.223861	-0.303268	-0.0198934	-0.493625	-0.493625	0.323136	0.038399	0.070155	0.101335
FRD2	-0.732092	-0.61804	-0.759498	-0.729176	0.385304	0.391838	0.589611	-0.638308	-0.545682	0.237704	-0.136339	-0.8269	-0.646813	-0.281891	-0.276667	-0.548241	-0.789157	-0.586825	-0.317377	-0.143425	0.774357	-0.324037	-0.152101	-0.834295	-0.834302	-0.834294	-0.835505	0.185769	-0.336486	0.561456	0.461245	-0.0213248	0.649727	-0.0699143	0.495846	-0.766826	-0.764517	0.249266	-0.740181	-0.247161	-0.201765	0.0260225	-0.0710585	-0.137893	-0.137893	0.555023	-0.0977257	-0.289994	-0.250368
FRD3	-0.678965	-0.545521	-0.853385	-0.659096	0.223501	0.22403	0.570089	-0.642486	-0.692392	0.0563139	-0.107203	-0.883343	-0.505488	-0.407605	-0.27217	-0.712014	-0.821898	-0.552355	-0.323513	-0.26676	0.831719	-0.30686	-0.199811	-0.65665	-0.656654	-0.656649	-0.65627	0.0393379	-0.0898764	0.655635	0.42767	-0.0751467	0.53724	-0.00459098	0.536299	-0.708146	-0.81615	0.368354	-0.604163	-0.185158	-0.131526	0.25869	-0.005134	-0.00568047	-0.00568047	0.408642	-0.186406	-0.248279	-0.332685
FUM	0.277846	-0.00835201	0.259545	0.221838	0.233368	0.238739	-0.101594	0.330126	0.142533	-0.0273758	0.107105	0.451986	0.0730641	-0.12408	-0.20338	0.149028	0.375794	0.184213	-0.182466	-0.0996672	-0.274348	-0.104733	-0.244598	0.183323	0.183333	0.183326	0.183601	0.306316	-0.369135	-0.261558	-0.207665	0.295725	-0.169422	-0.252058	0.0575531	0.260508	0.308331	-0.145247	0.402529	0.0551938	0.148041	-0.0580891	-0.252002	0.369268	0.369268	-0.0612477	0.316139	-0.203096	-0.14304
G3PD2	0.611512	0.686905	0.679823	0.641352	-0.517807	-0.522505	-0.483378	0.583572	0.4991	-0.189314	0.139384	0.706023	0.662824	0.239003	0.245032	0.511905	0.761403	0.459669	0.299501	0.0941064	-0.758463	0.241582	0.123183	0.665116	0.665122	0.665114	0.667279	-0.201253	0.447328	-0.662188	-0.542404	0.117952	-0.571875	-0.0316967	-0.500454	0.719441	0.715069	-0.272718	0.645017	0.434277	-0.0559041	0.0843101	-0.029927	-0.0339558	-0.0339558	-0.518319	0.194756	0.286651	0.181828
G3PD5	-0.683362	-0.67689	-0.658897	-0.640505	0.525549	0.531404	0.474963	-0.567345	-0.469468	0.137224	-0.149295	-0.701455	-0.644976	-0.20936	-0.21485	-0.48219	-0.735303	-0.559931	-0.269611	-0.0655376	0.727976	-0.214079	-0.0961361	-0.717643	-0.717649	-0.717642	-0.719418	0.295991	-0.458896	0.66817	0.567001	-0.126406	0.552202	0.0423404	0.469613	-0.719876	-0.672993	0.194798	-0.67476	-0.404664	0.0229711	-0.112661	0.0405631	-0.0167291	-0.0167291	0.528254	-0.196667	-0.253077	-0.152943
G3PD6	-0.676473	-0.677798	-0.65358	-0.632586	0.529262	0.535011	0.46973	-0.562462	-0.468079	0.137333	-0.152534	-0.694395	-0.643343	-0.208846	-0.214569	-0.481374	-0.730542	-0.555623	-0.269115	-0.0663923	0.723289	-0.210862	-0.0961773	-0.706875	-0.70688	-0.706873	-0.708675	0.299062	-0.46245	0.666737	0.56573	-0.128015	0.550843	0.0440528	0.468472	-0.714344	-0.668662	0.197075	-0.666449	-0.408593	0.0325355	-0.113711	0.0422532	-0.00646889	-0.00646889	0.523662	-0.198376	-0.253353	-0.152124
G3PD7	-0.672211	-0.67512	-0.644928	-0.628763	0.530999	0.536864	0.465543	-0.557297	-0.459646	0.140421	-0.152315	-0.68623	-0.642278	-0.203049	-0.212466	-0.472459	-0.723435	-0.551998	-0.266419	-0.0617288	0.715619	-0.208675	-0.0935888	-0.7052	-0.705205	-0.705198	-0.707037	0.301872	-0.466909	0.659903	0.563241	-0.126494	0.548817	0.0429272	0.463463	-0.709972	-0.661166	0.191745	-0.664415	-0.408635	0.0324606	-0.120607	0.0411188	-0.00891266	-0.00891265	0.52341	-0.195281	-0.252222	-0.147749
G3PT	-0.484964	-0.307537	-0.255238	-0.374389	0.21359	0.21327	0.138821	-0.272796	-0.0338611	-0.142165	-0.126014	-0.338757	-0.206871	0.112091	0.0846421	-0.244196	-0.398599	-0.434129	0.0552836	0.157793	0.377426	0.186919	0.149482	-0.31755	-0.317549	-0.31755	-0.31749	0.200419	-0.233247	0.600323	0.425169	-0.273009	0.0365383	0.249585	0.0808146	-0.430071	-0.263419	0.0163861	-0.385732	-0.184701	0.456779	-0.274658	0.249422	-0.106911	-0.106911	0.339407	-0.285157	0.074317	0.155356
G6PDH2r	0.339705	-0.268772	-0.308728	0.00010832	0.178612	0.183197	0.177371	0.0583762	-0.552665	0.423388	0.0719911	-0.0526977	-0.270342	-0.490044	-0.517033	-0.359526	-0.109859	0.372372	-0.500225	-0.451532	0.279348	-0.484619	-0.542548	0.160174	0.160176	0.16018	0.157553	-0.311278	-0.0928845	-0.128239	-0.249541	0.268945	0.430381	-0.311378	0.456487	0.0329161	-0.360957	0.549743	0.346481	-0.157817	0.10771	0.455276	-0.310987	0.762486	0.762486	-0.0976299	0.180677	-0.487332	-0.501767
G6PP	-0.00955101	0.171403	0.22254	0.274015	-0.0449397	-0.0427337	-0.244624	0.207853	0.067731	-0.678895	0.182326	0.203506	0.244221	0.0571793	0.254942	0.295255	0.315812	-0.110896	0.20308	0.111845	-0.277157	0.212763	0.133776	0.0739691	0.0739729	0.0739678	0.0763742	0.261466	0.168074	0.0225502	0.0760754	-0.104521	-0.407969	0.154915	-0.153384	0.261921	0.333368	-0.461336	0.0692638	0.0766167	-0.189661	0.0807519	0.154551	-0.200967	-0.200967	-0.210213	-0.0994724	0.266925	0.0932208
GAPD	-0.677325	-0.350202	-0.670428	-0.609591	0.149081	0.14499	0.504147	-0.586554	-0.410178	-0.0623067	-0.117833	-0.762789	-0.342028	-0.268597	-0.094745	-0.52084	-0.709996	-0.520618	-0.142843	-0.168976	0.631588	-0.127824	-0.0381204	-0.538112	-0.538117	-0.538114	-0.537156	0.0532843	-0.0508611	0.556524	0.337186	-0.0748862	0.166835	0.0464168	0.344185	-0.666898	-0.601456	0.106279	-0.66424	-0.0312688	-0.0116826	0.0925194	0.0464677	-0.243839	-0.243839	0.445236	-0.13766	-0.0893665	-0.164188
GLCDpp	-0.158928	0.17421	0.203655	0.148532	0.00325861	0.0105717	-0.265975	0.180643	0.157447	-0.631853	0.18862	0.167346	0.126457	0.254255	0.358159	0.338767	0.237519	-0.209207	0.283878	0.360256	-0.186569	0.281899	0.297769	-0.0144102	-0.014409	-0.0144128	-0.0120762	0.274726	0.108183	0.226559	0.234688	-0.255875	-0.440358	0.30034	-0.189401	0.133646	0.281572	-0.426498	-0.0605064	0.0534221	-0.0766963	-0.106507	0.300197	-0.36286	-0.36286	-0.065345	-0.217362	0.347449	0.319206
GLCNtex	0.00648777	0.131755	0.173654	0.177719	-0.0336423	-0.0307872	-0.184076	0.11917	0.0509454	-0.48575	0.166335	0.166525	0.15827	0.0372402	0.176876	0.217799	0.27009	-0.0612951	0.104977	0.184162	-0.228408	0.106339	0.113583	0.0705814	0.0705839	0.0705799	0.0729013	0.202354	0.163022	-0.0239709	0.0449965	-0.0517825	-0.308909	0.0922393	-0.0859142	0.203414	0.26083	-0.373272	0.0364213	0.106218	-0.361861	0.091578	0.0915159	-0.213321	-0.213321	-0.131926	-0.0347628	0.187168	0.0966958
GLCP	0.13551	0.658477	0.484452	0.563215	-0.566454	-0.560389	-0.736315	0.500638	0.366993	-0.561922	0.134009	0.345384	0.495516	0.789662	0.788694	0.613781	0.461572	0.00598061	0.773729	0.682939	-0.348471	0.670683	0.765631	0.217695	0.217694	0.217694	0.218923	-0.309442	0.567118	0.225414	0.373767	-0.733655	-0.489021	0.752409	-0.687856	0.514862	0.458656	-0.0809597	0.226331	0.0280988	0.0306845	-0.169952	0.75246	-0.377623	-0.377623	-0.546801	-0.661797	0.799185	0.781058
GLCS1	-0.129719	-0.612786	-0.478468	-0.528062	0.514954	0.507723	0.717886	-0.469264	-0.378785	0.527058	-0.127789	-0.344402	-0.45131	-0.786037	-0.753482	-0.612429	-0.440616	-0.0110559	-0.742062	-0.684032	0.328793	-0.647178	-0.742803	-0.186957	-0.186956	-0.186955	-0.188058	0.28139	-0.505868	-0.232919	-0.378467	0.716085	0.465314	-0.733032	0.658413	-0.484956	-0.441401	0.0742762	-0.205699	-0.000727477	-0.0627789	0.222628	-0.732761	0.37512	0.37512	0.507983	0.643611	-0.758411	-0.770484
GLCabcpp	0.169192	-0.607156	-0.545281	-0.336486	0.467385	0.471492	0.606607	-0.267795	-0.704882	0.623068	0.00123755	-0.284442	-0.578743	-0.81735	-0.821491	-0.559285	-0.371873	0.26506	-0.801546	-0.714151	0.479872	-0.758451	-0.803275	-0.203682	-0.20368	-0.203677	-0.206587	-0.0505927	-0.434167	-0.206622	-0.319896	0.650323	0.659536	-0.697974	0.767904	-0.278574	-0.586503	0.479989	0.0587295	-0.161128	-0.114833	0.443315	-0.698634	0.709697	0.709697	0.227762	0.551291	-0.805816	-0.81528
GLCptspp	-0.203601	-0.732678	-0.792459	-0.584068	0.565872	0.574715	0.686193	-0.425705	-0.835511	0.540264	0.00275929	-0.55934	-0.739028	-0.775028	-0.810737	-0.680521	-0.600585	-0.0587535	-0.819511	-0.605417	0.753252	-0.769393	-0.758281	-0.504607	-0.504607	-0.504603	-0.507017	0.0456405	-0.484814	0.145388	-0.0344787	0.467138	0.770918	-0.542875	0.864448	-0.53751	-0.806516	0.517747	-0.206014	-0.185979	-0.065362	0.368764	-0.543433	0.576178	0.576178	0.422228	0.347744	-0.788036	-0.753521
GLCt2pp	0.12765	-0.5854	-0.563738	-0.292638	0.409946	0.415822	0.518957	-0.246282	-0.735326	0.54064	0.0154851	-0.323813	-0.567942	-0.736967	-0.722441	-0.554674	-0.394957	0.216583	-0.715143	-0.632363	0.523964	-0.663547	-0.701816	-0.222767	-0.222766	-0.222761	-0.22572	-0.109759	-0.374381	-0.0688064	-0.181038	0.477899	0.653621	-0.536239	0.721584	-0.268455	-0.617817	0.533147	0.0418639	-0.187768	-0.0673635	0.442542	-0.537049	0.703889	0.703889	0.169179	0.367407	-0.706674	-0.730342
GLCtex	-0.0693755	-0.564218	-0.518201	-0.505909	0.42904	0.4264	0.635149	-0.384542	-0.411682	0.764453	-0.105923	-0.382464	-0.517554	-0.579967	-0.714582	-0.589155	-0.488579	0.0521374	-0.658223	-0.567701	0.483177	-0.621395	-0.634833	-0.291827	-0.291828	-0.291824	-0.294601	0.00143478	-0.490466	-0.126523	-0.24268	0.546246	0.665964	-0.602482	0.592927	-0.474734	-0.573643	0.41683	-0.145292	-0.114536	0.0642664	0.111815	-0.602499	0.455652	0.455652	0.449836	0.484906	-0.709293	-0.608809
GLGC	-0.0812333	-0.672294	-0.43688	-0.567563	0.616494	0.613002	0.725699	-0.491553	-0.319337	0.612555	-0.127283	-0.282417	-0.531212	-0.755597	-0.820928	-0.545895	-0.426677	0.0533419	-0.793797	-0.653719	0.331566	-0.698916	-0.780278	-0.235902	-0.2359	-0.235901	-0.237336	0.325408	-0.631926	-0.263203	-0.397174	0.772859	0.497136	-0.789572	0.695749	-0.495322	-0.431998	0.0898445	-0.203359	-0.069965	-0.00837661	0.0846589	-0.790148	0.371527	0.371527	0.558888	0.714279	-0.837476	-0.763243
GLNS	-0.543291	-0.769096	-0.880142	-0.744009	0.593249	0.599754	0.637442	-0.602745	-0.776285	0.156508	0.0594684	-0.764066	-0.798379	-0.562955	-0.523126	-0.668137	-0.789702	-0.358824	-0.605821	-0.279288	0.89621	-0.541905	-0.448832	-0.67231	-0.672315	-0.67231	-0.673387	0.14854	-0.428191	0.637892	0.404808	0.11522	0.655019	-0.198112	0.787672	-0.757431	-0.889659	0.394863	-0.537332	-0.313893	-0.0902059	0.17804	-0.199105	0.192135	0.192135	0.586691	0.00184237	-0.529375	-0.477851
GLUDy	-0.0853012	-0.262704	-0.0247865	-0.246713	0.50663	0.49551	0.297636	-0.222	0.0784474	0.159137	-0.437297	-0.0445183	-0.269102	-0.154192	-0.179319	-0.0284994	-0.20429	-0.072673	-0.177101	-0.15029	0.00773912	-0.126471	-0.116704	0.0804574	0.0804565	0.080459	0.0796319	0.345811	-0.455958	-0.0908362	-0.0952766	0.248439	0.17343	-0.253829	0.149115	-0.287474	-0.0241085	-0.0703402	-0.221474	-0.180745	0.0700892	-0.237395	-0.255903	0.0143902	0.0143902	0.361794	0.263668	-0.233323	-0.126851
GLUabcpp	0.248362	-0.413996	-0.228765	-0.347136	0.470823	0.466506	0.658268	-0.22691	-0.271988	0.647797	-0.0524669	-0.00797942	-0.357511	-0.747096	-0.818827	-0.322196	-0.116774	0.326324	-0.760736	-0.695986	0.0973172	-0.768948	-0.817684	-0.0400256	-0.0400213	-0.0400235	-0.0414382	0.193994	-0.461262	-0.627431	-0.692701	0.998865	0.382762	-0.984988	0.59297	-0.189623	-0.203558	0.0639451	0.0951428	0.0113326	-0.241686	0.245376	-0.984853	0.410188	0.410188	0.342871	0.987309	-0.810878	-0.763239
GLUt2rpp	0.137596	-0.338638	-0.308288	-0.346508	0.342946	0.337666	0.617335	-0.193169	-0.312729	0.612053	-0.0381777	-0.113312	-0.299263	-0.661545	-0.727856	-0.400844	-0.188477	0.238208	-0.682915	-0.599537	0.20584	-0.675787	-0.737784	-0.0780521	-0.0780484	-0.07805	-0.0794771	0.0533331	-0.34258	-0.462601	-0.576081	0.834203	0.389746	-0.837714	0.542834	-0.22408	-0.279499	0.149941	0.06993	-0.0253546	-0.0456621	0.249656	-0.83231	0.386133	0.386133	0.306131	0.821099	-0.696331	-0.64943
GLUt4pp	0.0822138	-0.279713	-0.0496448	-0.157056	0.275229	0.275732	0.248804	-0.200494	-0.110447	0.175889	-0.0806984	-0.00835618	-0.231198	-0.28664	-0.290158	-0.0429224	-0.0552142	0.0500884	-0.270504	-0.271298	-0.0300617	-0.307451	-0.25048	-0.0745964	-0.0745966	-0.0745957	-0.0751429	0.260413	-0.242564	-0.254853	-0.173451	0.36113	0.269032	-0.366449	0.22491	-0.0904162	-0.0468069	-0.0549148	-0.0822487	-0.0114703	-0.531438	0.107103	-0.374351	0.0837653	0.0837654	0.153981	0.334277	-0.321281	-0.354832
GLUtex	-0.0439718	0.551039	0.332367	0.446557	-0.583048	-0.576617	-0.736176	0.367327	0.307877	-0.710815	0.276198	0.194848	0.448501	0.75776	0.825966	0.452932	0.293032	-0.102752	0.769381	0.724342	-0.168764	0.738191	0.78855	0.110032	0.110029	0.110028	0.111838	-0.326712	0.583672	0.54685	0.625591	-0.908572	-0.540488	0.921986	-0.617959	0.379837	0.315479	-0.0992674	0.101551	-0.0318298	0.174294	-0.188155	0.922745	-0.375906	-0.375906	-0.495822	-0.874996	0.82577	0.774487
GLXCL	0.25013	0.146428	0.243205	0.283924	-0.143866	-0.13988	-0.290018	0.296219	0.189525	-0.0263843	0.231886	0.272119	0.191088	0.216393	0.160394	0.183432	0.193043	0.280044	0.169727	0.149501	-0.141254	0.237988	0.116272	0.2491	0.249102	0.249101	0.248191	-0.251672	0.0666041	-0.00573072	-0.0472855	-0.190471	-0.339799	0.222941	-0.163777	0.269159	0.176345	-0.0435147	0.254219	-0.0067475	0.64462	-0.212787	0.225144	0.157016	0.157016	-0.28966	-0.155617	0.150372	0.259132
GLYCAt2rpp	0.359472	0.736939	0.889069	0.618546	-0.401605	-0.405848	-0.703949	0.589079	0.890607	-0.428924	0.0914465	0.771094	0.670959	0.724185	0.647209	0.810817	0.759504	0.228159	0.670829	0.571442	-0.840447	0.632226	0.583391	0.560669	0.56067	0.560664	0.562557	0.0339999	0.295243	-0.315176	-0.108171	-0.286926	-0.78155	0.376495	-0.793935	0.617629	0.899672	-0.550147	0.369516	0.216385	0.125755	-0.434391	0.376903	-0.422101	-0.422101	-0.373586	-0.151815	0.621651	0.677755
GLYCAtex	0.389282	0.81917	0.845906	0.834273	-0.61551	-0.617217	-0.87344	0.69397	0.673448	-0.685028	0.146306	0.716323	0.823003	0.711083	0.78576	0.772857	0.815668	0.198865	0.784667	0.559513	-0.813743	0.741528	0.658916	0.587479	0.587482	0.587477	0.589859	-0.110991	0.580068	-0.191126	0.0200196	-0.509656	-0.825277	0.589673	-0.83992	0.793014	0.878542	-0.469078	0.489043	0.229789	0.079026	-0.139079	0.590682	-0.314226	-0.314226	-0.676274	-0.418375	0.793775	0.68649
GLYCDx	-0.646042	-0.427225	-0.3208	-0.415734	0.437514	0.442956	0.205484	-0.375859	-0.129608	-0.130082	-0.122197	-0.437749	-0.419949	0.0819953	0.0833014	-0.127778	-0.452116	-0.583954	0.0175427	0.199383	0.38963	0.0507758	0.177406	-0.581128	-0.581134	-0.581128	-0.581953	0.446657	-0.380791	0.5927	0.627219	-0.272808	0.254792	0.220909	0.157516	-0.516517	-0.312009	-0.12187	-0.628212	-0.364849	-0.0597293	-0.301206	0.218686	-0.281189	-0.281189	0.41948	-0.29208	0.0224226	0.130421
GLYCK	0.71533	0.316622	0.434477	0.565758	-0.221978	-0.219071	-0.322035	0.481693	0.128584	0.19697	0.0245904	0.577418	0.303578	0.0242136	-0.0422929	0.317151	0.520665	0.599463	0.0318011	-0.140624	-0.441498	0.000342596	-0.119859	0.483272	0.483278	0.483277	0.4818	-0.235795	0.129758	-0.566818	-0.440203	0.173533	-0.114826	-0.146076	-0.185206	0.613981	0.386223	0.149375	0.684518	0.0277458	0.138786	0.131124	-0.14572	0.46467	0.46467	-0.531756	0.19679	-0.0374211	-0.044702
GLYCK2	0.0429131	-0.568808	-0.576967	-0.350428	0.321038	0.316685	0.560029	-0.383564	-0.611139	0.674704	-0.0860854	-0.423854	-0.497076	-0.630944	-0.652691	-0.705318	-0.498227	0.13044	-0.618446	-0.605382	0.529504	-0.583545	-0.597378	-0.134738	-0.134738	-0.134732	-0.137948	-0.152668	-0.284301	-0.0583741	-0.201029	0.42712	0.678267	-0.493111	0.62606	-0.372564	-0.63989	0.537872	-0.0631325	-0.1346	0.0143745	0.385083	-0.493155	0.57905	0.57905	0.252875	0.339412	-0.634699	-0.614316
GLYCLTDx	-0.0168707	-0.658526	-0.682997	-0.656931	0.514323	0.51092	0.860406	-0.547004	-0.654871	0.691302	-0.0573498	-0.459347	-0.6477	-0.874529	-0.896579	-0.669669	-0.566912	0.176902	-0.874251	-0.747632	0.594396	-0.877374	-0.841475	-0.323609	-0.323609	-0.323607	-0.325539	0.0073633	-0.440888	-0.182601	-0.377039	0.813009	0.674947	-0.852615	0.845295	-0.528615	-0.687318	0.418671	-0.176228	-0.18114	-0.194695	0.365533	-0.852468	0.441024	0.441024	0.492271	0.735284	-0.886484	-0.858908
GLYCLTDy	-0.19038	0.353278	0.410427	0.310369	-0.183029	-0.1768	-0.33407	0.358328	0.377787	-0.443086	0.00909567	0.320759	0.371089	0.35798	0.36421	0.409043	0.465364	-0.421141	0.374418	0.291957	-0.467992	0.346238	0.303165	-0.0333789	-0.0333713	-0.0333773	-0.0303721	0.45479	0.133433	-0.120836	0.0425873	-0.142971	-0.379004	0.185668	-0.431078	0.310545	0.533527	-0.525719	0.0963101	0.286137	-0.125298	-0.168252	0.186345	-0.304189	-0.304189	-0.198134	-0.0769135	0.39384	0.333307
GLYCLTt2rpp	0.531611	0.797204	0.883098	0.811111	-0.5283	-0.529289	-0.849949	0.718552	0.746631	-0.449572	0.16787	0.823404	0.737465	0.721212	0.67606	0.788459	0.815763	0.398344	0.699315	0.542201	-0.793865	0.678544	0.57645	0.696174	0.696177	0.696172	0.697643	-0.183517	0.443985	-0.256143	-0.0808247	-0.421594	-0.815337	0.505955	-0.789429	0.793774	0.854168	-0.321276	0.606505	0.164114	0.340717	-0.294621	0.507188	-0.182344	-0.182344	-0.63839	-0.31259	0.662564	0.684406
GLYCLTtex	0.332064	0.785031	0.830172	0.813861	-0.640478	-0.642315	-0.865304	0.658672	0.693997	-0.654038	0.100915	0.660713	0.827452	0.743453	0.821893	0.745893	0.750528	0.136354	0.81947	0.582252	-0.804784	0.79471	0.709096	0.561399	0.561401	0.561396	0.563285	-0.136247	0.570026	-0.160515	0.0532049	-0.570101	-0.802536	0.64284	-0.865209	0.751343	0.864022	-0.508733	0.39664	0.245846	0.144237	-0.186726	0.643855	-0.317875	-0.317875	-0.675579	-0.479157	0.824406	0.729073
GLYCTO2	-0.50902	-0.367989	-0.310155	-0.485101	0.356503	0.358199	0.535464	-0.331451	-0.149382	0.126352	-0.145362	-0.36727	-0.260536	-0.329277	-0.332621	-0.248503	-0.301564	-0.52685	-0.324202	-0.256625	0.204449	-0.337538	-0.307157	-0.545258	-0.545256	-0.545258	-0.544387	0.517185	-0.340076	-0.0534584	-0.0665337	0.422898	0.331904	-0.439804	0.311595	-0.442043	-0.195356	-0.299032	-0.46724	0.120389	-0.42101	-0.0145498	-0.440739	-0.19275	-0.19275	0.465651	0.420636	-0.315303	-0.313984
GLYCTO3	0.0527701	-0.00314692	0.2078	0.0787477	0.154973	0.150491	0.144027	0.118665	0.161896	0.0534694	-0.147038	0.218124	0.15679	-0.208416	-0.214649	0.0499406	0.248767	-0.107385	-0.167057	-0.2539	-0.345182	-0.144537	-0.267851	0.135313	0.135322	0.135316	0.13663	0.447301	-0.173843	-0.497882	-0.4463	0.482381	-0.0180665	-0.446723	0.0160196	0.110721	0.312325	-0.375474	0.128461	0.270834	-0.212475	0.0256596	-0.447212	0.0709938	0.0709938	0.0544772	0.519939	-0.187549	-0.218506
GLYCTO4	0.164675	0.0794111	0.400347	0.176209	0.159389	0.157894	0.0170393	0.239684	0.349052	0.112962	-0.119831	0.399663	0.182697	-0.0454489	-0.134681	0.26172	0.403801	0.0051964	-0.077532	-0.115782	-0.501353	-0.0710958	-0.174285	0.179604	0.179611	0.179606	0.180006	0.448728	-0.239983	-0.615168	-0.467812	0.46383	-0.0793157	-0.420769	-0.114423	0.219443	0.46671	-0.458305	0.180463	0.250672	-0.190035	-0.130468	-0.421344	0.00726763	0.00726763	0.0257977	0.534917	-0.131651	-0.0884307
GLYCtex	-0.0790269	-0.288601	-0.118912	-0.222278	0.211437	0.213537	0.181471	-0.29676	-0.139306	0.105273	-0.0989459	-0.128075	-0.314616	-0.0756719	-0.101832	-0.0121222	-0.178802	-0.0566811	-0.124171	-0.010268	0.172423	-0.220717	-0.0241912	-0.309084	-0.309087	-0.309084	-0.310077	0.123186	-0.131977	0.0523763	0.208898	0.0837848	0.316184	-0.120159	0.159824	-0.140708	-0.15613	0.0571713	-0.221908	-0.522499	-0.471829	0.00758243	-0.122371	-0.097414	-0.097414	0.079514	0.0600174	-0.16442	-0.143336
GLYCtpp	0.0455328	0.285307	0.115154	0.215262	-0.205442	-0.207453	-0.18788	0.288541	0.147267	-0.127876	0.0919669	0.11291	0.312505	0.0971813	0.126801	0.0148482	0.165518	0.0232267	0.145595	0.0338929	-0.165976	0.245861	0.0517105	0.293904	0.293908	0.293904	0.294928	-0.103674	0.1266	-0.0174752	-0.174239	-0.115364	-0.323172	0.150631	-0.171183	0.124078	0.154413	-0.0720886	0.193872	0.518041	0.482791	-0.0291635	0.152792	0.0731943	0.0731943	-0.0681121	-0.090671	0.187229	0.169417
GLYK	0.471544	0.00500843	0.0564351	0.0884486	0.0869103	0.0849869	0.240778	0.0756253	-0.126799	0.438525	0.0609553	0.229124	-0.040732	-0.466716	-0.482942	0.00353899	0.218197	0.47485	-0.43261	-0.472165	-0.212388	-0.533018	-0.527606	0.202409	0.202411	0.20241	0.201607	-0.0496418	-0.066381	-0.747625	-0.653969	0.703537	0.186751	-0.682259	0.250612	0.207308	0.0745149	0.0322009	0.321636	0.134789	-0.46087	0.329973	-0.682072	0.290135	0.290135	-0.0689387	0.704341	-0.471014	-0.506458
GLYt2rpp	-0.0906446	0.641849	0.512582	0.468939	-0.561949	-0.555906	-0.74914	0.414097	0.529649	-0.670869	0.118182	0.280461	0.524336	0.891649	0.919291	0.643255	0.411247	-0.206922	0.884559	0.805881	-0.396996	0.823808	0.893038	0.112312	0.112308	0.112308	0.114079	-0.124809	0.51834	0.333819	0.515537	-0.836573	-0.575214	0.860629	-0.789798	0.389879	0.511054	-0.320598	0.0133252	0.106725	0.0347241	-0.315813	0.860479	-0.601676	-0.601676	-0.399223	-0.757069	0.909912	0.882157
GLYtex	0.0414162	0.73792	0.614153	0.588449	-0.676144	-0.684855	-0.745854	0.433105	0.680187	-0.615674	0.0027514	0.351419	0.744709	0.848158	0.920819	0.534829	0.439359	-0.0880502	0.921447	0.653777	-0.531659	0.906758	0.877017	0.394318	0.394316	0.394314	0.396408	-0.210817	0.559416	0.17495	0.301905	-0.758504	-0.708411	0.804889	-0.880389	0.460824	0.623605	-0.339396	0.135473	0.191058	0.283597	-0.340126	0.806336	-0.489389	-0.489389	-0.482476	-0.672094	0.923057	0.849674
GND	0.334567	-0.144037	-0.160229	-0.128231	0.286985	0.291566	0.148563	0.0395702	-0.223289	0.301146	0.110874	0.128352	-0.382699	-0.264593	-0.397444	-0.108841	-0.0476712	0.451883	-0.415019	-0.123801	0.216881	-0.373297	-0.374105	0.177296	0.177295	0.177296	0.175679	-0.161233	-0.275087	-0.0289679	-0.124654	0.28331	0.192139	-0.291062	0.352139	-0.0625629	-0.250362	0.486303	0.306358	-0.183605	0.162006	0.0699012	-0.291034	0.461061	0.461061	0.172926	0.269821	-0.411456	-0.252007
GTHRDabc2pp	-0.00873921	-0.643794	-0.326935	-0.400374	0.837746	0.85188	0.45394	-0.188312	-0.407659	0.282454	0.124467	-0.0578581	-0.732666	-0.542829	-0.683236	-0.180437	-0.206773	0.0969853	-0.734175	-0.259557	0.329029	-0.646759	-0.640479	-0.293405	-0.293402	-0.293403	-0.29492	0.43213	-0.722506	-0.03103	-0.0805746	0.537735	0.41777	-0.557866	0.698991	-0.338495	-0.379535	0.154612	-0.0429656	-0.264494	-0.0449368	0.00891772	-0.559824	0.367679	0.367679	0.48878	0.499758	-0.728625	-0.521366
GTHRDtex	0.000404556	0.462444	0.281487	0.352169	-0.575351	-0.58058	-0.495637	0.186515	0.288345	-0.350657	0.000268989	0.0550012	0.503191	0.515033	0.626147	0.234728	0.196753	-0.0736653	0.619049	0.392964	-0.219076	0.586476	0.597902	0.179875	0.179872	0.179874	0.181014	-0.331265	0.552311	0.199598	0.220808	-0.604467	-0.364746	0.61397	-0.552867	0.289554	0.270339	-0.0649085	0.0272989	0.104479	0.0904881	-0.0877056	0.614619	-0.326269	-0.326269	-0.398061	-0.574555	0.639879	0.541614
HEX1	0.133589	-0.379959	-0.319144	-0.421312	0.307323	0.303212	0.571506	-0.300866	-0.221462	0.896138	-0.176687	-0.180787	-0.404341	-0.471874	-0.665357	-0.425173	-0.32899	0.25742	-0.593371	-0.482575	0.288168	-0.60438	-0.568125	-0.0929988	-0.0929994	-0.0929966	-0.0957008	-0.092409	-0.395779	-0.356262	-0.43743	0.639852	0.553366	-0.674366	0.464221	-0.325377	-0.391375	0.405846	-0.0126516	-0.0610468	0.0090439	0.0791679	-0.674011	0.390529	0.390529	0.364956	0.626851	-0.669825	-0.508393
HISt2rpp	-0.0093812	0.747499	0.503339	0.531775	-0.807237	-0.812543	-0.689793	0.381745	0.561279	-0.478177	-0.0181884	0.218707	0.735869	0.841379	0.904565	0.463353	0.358201	-0.131208	0.922552	0.615504	-0.423035	0.841473	0.868851	0.261046	0.261043	0.261043	0.262605	-0.357525	0.68762	0.168995	0.316522	-0.772479	-0.554998	0.796236	-0.868037	0.433391	0.511889	-0.218944	0.081804	0.204491	0.134205	-0.213563	0.797892	-0.515652	-0.515652	-0.528029	-0.697312	0.923638	0.820674
HIStex	-0.0215638	0.70098	0.677538	0.532993	-0.546626	-0.546608	-0.787307	0.440549	0.756608	-0.66555	0.0494895	0.419995	0.622478	0.963901	0.963691	0.709034	0.491548	-0.152325	0.942552	0.839229	-0.563583	0.915341	0.942816	0.266639	0.266636	0.266634	0.268683	-0.0462795	0.452137	0.222021	0.422036	-0.789362	-0.715869	0.835892	-0.899066	0.434806	0.67089	-0.436448	0.0622888	0.125482	0.157853	-0.469084	0.836149	-0.633109	-0.633109	-0.386777	-0.680785	0.939106	0.949129
Htex	0.275896	0.752324	0.745009	0.658099	-0.555114	-0.55447	-0.768163	0.546137	0.717017	-0.606028	0.233451	0.625927	0.716247	0.688989	0.737204	0.702002	0.704235	0.181893	0.731283	0.564136	-0.699141	0.69591	0.634898	0.457052	0.457053	0.457047	0.459675	-0.131431	0.50096	-0.1164	0.0146908	-0.468703	-0.996262	0.57513	-0.761959	0.639269	0.766682	-0.504765	0.351264	0.280788	0.212688	-0.271209	0.576433	-0.425413	-0.425413	-0.503948	-0.368085	0.727658	0.689331
ICDHyr	-0.400092	-0.726354	-0.517139	-0.607181	0.937862	0.932511	0.581683	-0.45319	-0.398546	0.25284	-0.219773	-0.460534	-0.7487	-0.474522	-0.508912	-0.431462	-0.534088	-0.298824	-0.574581	-0.233196	0.52831	-0.461273	-0.413245	-0.411151	-0.411152	-0.411148	-0.412477	0.577144	-0.791757	0.293664	0.20795	0.319039	0.543564	-0.370987	0.635702	-0.694604	-0.547946	0.139858	-0.455379	-0.2603	-0.0378982	-0.0837142	-0.373533	0.125842	0.125842	0.775672	0.271124	-0.548205	-0.397637
ICL	0.608898	0.107466	0.314928	0.31003	-0.0305005	-0.0240166	-0.0339475	0.326331	0.0375493	0.279408	0.316051	0.532269	0.133656	-0.281275	-0.351336	0.185181	0.507725	0.531503	-0.290869	-0.317634	-0.402011	-0.377543	-0.44112	0.276447	0.276453	0.276448	0.276252	-0.020067	0.0504352	-0.759818	-0.654072	0.593651	-0.0664461	-0.544169	0.0804785	0.495226	0.32083	-0.112721	0.588742	0.10241	-0.383552	0.289535	-0.544183	0.364749	0.364749	-0.322897	0.612203	-0.334055	-0.365174
ILEt2rpp	0.0702075	0.758587	0.654859	0.546609	-0.679888	-0.687407	-0.724171	0.433725	0.743798	-0.429504	-0.0558731	0.380479	0.714621	0.923921	0.907664	0.594555	0.447675	-0.0557263	0.936244	0.691782	-0.552114	0.876707	0.898644	0.35468	0.354677	0.354677	0.356072	-0.220658	0.532445	0.0867238	0.276412	-0.711969	-0.617631	0.74917	-0.924835	0.452369	0.639417	-0.291303	0.126225	0.164888	0.197005	-0.38687	0.750243	-0.530991	-0.530991	-0.447313	-0.603838	0.903217	0.891559
ILEtex	-0.0250116	0.727089	0.646202	0.5597	-0.631277	-0.631745	-0.801328	0.445015	0.703971	-0.685706	0.0556162	0.377376	0.663769	0.954195	0.990023	0.674354	0.476384	-0.161273	0.969447	0.815015	-0.539109	0.928924	0.959238	0.261181	0.261178	0.261176	0.263269	-0.127286	0.540097	0.240536	0.436839	-0.831826	-0.701604	0.873385	-0.910907	0.455991	0.646495	-0.403209	0.0651174	0.145708	0.133133	-0.40016	0.873743	-0.623246	-0.623246	-0.449589	-0.734267	0.974488	0.941535
Kabcpp	0.225113	-0.421129	-0.248477	-0.366048	0.473628	0.469744	0.671237	-0.24445	-0.276496	0.655029	-0.0524892	-0.0305405	-0.366974	-0.746913	-0.819825	-0.335401	-0.138143	0.315124	-0.762294	-0.696334	0.119297	-0.769553	-0.815685	-0.0601583	-0.0601542	-0.0601563	-0.0615837	0.18573	-0.467685	-0.610902	-0.678433	0.992971	0.38212	-0.979634	0.601521	-0.210316	-0.224996	0.0716545	0.077408	0.00138866	-0.212791	0.231406	-0.979267	0.395028	0.395028	0.3568	0.981615	-0.811788	-0.758275
Kt2pp	-0.281657	0.386805	0.188204	0.30213	-0.448445	-0.443394	-0.614689	0.186584	0.257574	-0.615489	0.0505187	-0.0311124	0.328042	0.724367	0.791753	0.291349	0.0758386	-0.335599	0.734627	0.673256	-0.0570249	0.743884	0.796668	0.00232432	0.00231964	0.00232198	0.00367519	-0.199486	0.432642	0.635991	0.696904	-0.977387	-0.373904	0.963463	-0.559156	0.146714	0.160302	-0.0506631	-0.125127	-0.0284986	0.282857	-0.265238	0.963588	-0.426875	-0.426875	-0.306122	-0.965711	0.783369	0.748108
Ktex	-0.117714	-0.255274	-0.147757	-0.229273	0.214441	0.21663	0.27394	-0.0577212	-0.146721	0.180947	-0.00217798	-0.121349	-0.242001	-0.202379	-0.265075	-0.151018	-0.186479	-0.067992	-0.304031	-0.0260793	0.15971	-0.235082	-0.24217	-0.236597	-0.236596	-0.236597	-0.237251	0.110454	-0.215855	-0.0935814	0.0338054	0.230023	0.282255	-0.255293	0.221068	-0.218719	-0.170988	0.00111855	-0.132377	-0.0654566	-0.196431	0.0555172	-0.253965	0.0497806	0.0497806	0.22627	0.224135	-0.253922	-0.186987
LDH_D	0.184575	0.0751679	-0.0517821	-0.157669	-0.137091	-0.148345	0.385317	-0.107417	-0.035186	0.363697	-0.0680676	-0.018837	0.0842986	-0.340761	-0.321702	-0.106213	-0.0117954	0.215514	-0.241153	-0.439998	-0.0646299	-0.367946	-0.342804	-0.0116237	-0.011624	-0.0116265	-0.0114511	-0.121326	0.10054	-0.550558	-0.532844	0.620977	0.1552	-0.60173	0.11847	-0.00657058	0.0240903	-0.0597821	0.0249047	0.15761	-0.496255	0.269932	-0.600683	-0.0116512	-0.0116512	0.0520085	0.640989	-0.276818	-0.379876
LDH_D2	-0.359209	-0.877513	-0.793775	-0.773499	0.766871	0.771556	0.852152	-0.628349	-0.706442	0.517344	-0.0764621	-0.613156	-0.825946	-0.806415	-0.842786	-0.717712	-0.698504	-0.190572	-0.869456	-0.580814	0.734579	-0.795001	-0.761925	-0.557258	-0.557258	-0.557255	-0.558954	0.31149	-0.661155	0.153612	-0.0611033	0.600215	0.727001	-0.660413	0.915297	-0.723961	-0.798305	0.334729	-0.397844	-0.235382	-0.0537248	0.187218	-0.661359	0.371834	0.371834	0.66741	0.507165	-0.854556	-0.758196
LEUt2rpp	0.00718098	0.578831	0.619467	0.454339	-0.381275	-0.371209	-0.732589	0.474136	0.631852	-0.598365	0.146716	0.459504	0.410435	0.892843	0.812458	0.757328	0.493087	-0.10734	0.776994	0.855857	-0.477677	0.741282	0.803408	0.146733	0.146731	0.146729	0.148156	0.00454534	0.319919	0.221094	0.434413	-0.69432	-0.579055	0.728931	-0.744056	0.410287	0.593303	-0.369708	0.0850332	0.0264374	0.0601526	-0.457775	0.728388	-0.548756	-0.548756	-0.324953	-0.591743	0.777585	0.859458
LEUtex	-0.0387079	0.534471	0.603107	0.477941	-0.316133	-0.308559	-0.765643	0.44426	0.619471	-0.692139	0.121793	0.420483	0.404066	0.893251	0.866208	0.721677	0.458843	-0.150504	0.811433	0.869816	-0.453683	0.814477	0.856591	0.167923	0.167921	0.16792	0.16953	0.0655077	0.270973	0.336776	0.532239	-0.788293	-0.630717	0.823933	-0.738966	0.376969	0.568154	-0.368002	0.0590454	-0.00641375	0.20078	-0.489622	0.823234	-0.533275	-0.533275	-0.304687	-0.694039	0.820284	0.898523
LYSt3pp	-0.120602	0.511616	0.394938	0.426231	-0.400686	-0.390565	-0.705665	0.411723	0.354442	-0.737772	0.173006	0.225646	0.367753	0.811402	0.84142	0.586013	0.322227	-0.216511	0.784545	0.782429	-0.241043	0.742812	0.817174	0.0407732	0.0407708	0.0407703	0.0423537	-0.104009	0.427075	0.475381	0.618645	-0.865371	-0.514932	0.879214	-0.640981	0.328248	0.380443	-0.203517	0.0125788	-0.0446866	0.10165	-0.285103	0.87889	-0.488671	-0.488671	-0.374957	-0.807992	0.822989	0.826025
LYStex	0.0905798	0.758675	0.717738	0.539013	-0.702138	-0.713673	-0.672077	0.366016	0.856848	-0.40337	-0.0893038	0.422797	0.784448	0.847248	0.865286	0.57453	0.494342	-0.0444154	0.896191	0.615887	-0.678745	0.855737	0.840876	0.417646	0.417643	0.417641	0.419504	-0.144964	0.515056	-0.0705533	0.12288	-0.56708	-0.676645	0.622285	-0.939153	0.461105	0.727688	-0.453069	0.113761	0.279519	0.144399	-0.39949	0.623417	-0.5739	-0.5739	-0.408591	-0.452518	0.858681	0.809052
MALS	0.113393	0.0852675	0.253837	0.116779	0.163788	0.165595	-0.211841	0.27786	0.323252	-0.14545	0.570181	0.269171	0.0408922	0.192876	0.0914046	0.256163	0.262844	0.220091	0.0637117	0.264917	-0.170058	0.102871	0.0478286	0.101101	0.101099	0.101096	0.100909	-0.0205712	-0.141539	-0.0328826	-0.038947	-0.0251165	-0.41782	0.0804317	-0.085006	0.0814213	0.190924	-0.379901	0.0540098	0.110407	0.276663	-0.355209	0.0818981	-0.231199	-0.231199	0.149175	0.0421732	0.0736839	0.252286
MALt3pp	0.694004	0.738383	0.86579	0.90286	-0.55418	-0.556818	-0.754077	0.751094	0.575402	-0.305908	0.0384366	0.850702	0.782177	0.473037	0.491516	0.675481	0.867551	0.469349	0.54234	0.259156	-0.861162	0.510246	0.361116	0.758444	0.758451	0.758446	0.759458	-0.164865	0.460366	-0.521867	-0.302489	-0.187175	-0.635833	0.262693	-0.694905	0.90543	0.869254	-0.251615	0.761671	0.190803	0.11783	0.00552327	0.263506	0.0979979	0.0979979	-0.773644	-0.109529	0.501907	0.405625
MALtex	0.337853	0.692656	0.849837	0.55826	-0.340244	-0.340083	-0.636461	0.576168	0.83965	-0.378304	0.0640811	0.775333	0.572151	0.646548	0.555893	0.8211	0.762288	0.209165	0.571811	0.542183	-0.826497	0.528718	0.511002	0.456952	0.456954	0.456948	0.45884	0.116325	0.199317	-0.364865	-0.124498	-0.18615	-0.70395	0.271639	-0.721667	0.590792	0.872361	-0.547122	0.357104	0.245437	0.0242776	-0.400674	0.272084	-0.37082	-0.37082	-0.319393	-0.0527283	0.532078	0.598927
MDH	0.20241	-0.157258	-0.0258769	-0.0339301	0.139397	0.134188	0.220522	-0.140454	-0.128379	0.0413691	-0.14091	0.135547	0.00365623	-0.386919	-0.301198	-0.145503	0.0113604	0.180054	-0.295222	-0.347274	-0.0807248	-0.264052	-0.339583	0.218258	0.218263	0.218259	0.219096	0.257917	-0.0594724	-0.232552	-0.284821	0.414437	-0.00904495	-0.384807	0.231821	0.0567611	0.0645903	-0.00361987	0.220736	-0.106791	-0.0666672	0.254747	-0.385129	0.36308	0.36308	-0.0521524	0.391199	-0.315752	-0.380839
MDH2	-0.34206	-0.402299	-0.522365	-0.547566	0.318795	0.321768	0.527484	-0.332548	-0.363767	0.461193	0.0489677	-0.536641	-0.511564	-0.325726	-0.419884	-0.38635	-0.476247	-0.196945	-0.407993	-0.256253	0.530353	-0.442419	-0.34058	-0.572325	-0.572328	-0.572324	-0.574135	-0.0831841	-0.338056	0.0752301	-0.0108825	0.28612	0.555148	-0.344588	0.443013	-0.532315	-0.575213	0.198161	-0.453592	0.0108446	-0.189757	0.00751072	-0.344462	-0.0920211	-0.0920211	0.510512	0.25469	-0.394855	-0.316456
MDH3	-0.205151	-0.335369	-0.424961	-0.436282	0.29126	0.292697	0.465243	-0.231552	-0.312147	0.494755	0.0571755	-0.419506	-0.444294	-0.324085	-0.430898	-0.339724	-0.363348	-0.0847856	-0.405743	-0.283105	0.42618	-0.433351	-0.36601	-0.427578	-0.42758	-0.427576	-0.429495	-0.124022	-0.323971	-0.049587	-0.12662	0.33272	0.51259	-0.382246	0.403269	-0.423245	-0.489601	0.205083	-0.32112	0.0558572	-0.142735	0.0209449	-0.381953	-0.0199439	-0.0199439	0.441364	0.309495	-0.400052	-0.321643
ME1	0.0380903	0.570706	0.689653	0.613116	-0.352652	-0.347662	-0.675583	0.56493	0.605491	-0.601882	0.0288297	0.57951	0.606157	0.621083	0.629591	0.62531	0.68089	-0.22315	0.633397	0.503774	-0.691175	0.633407	0.545177	0.282514	0.28252	0.282514	0.285223	0.328275	0.267805	-0.0949332	0.112837	-0.407731	-0.633588	0.468402	-0.691921	0.56521	0.776894	-0.544286	0.304595	0.254971	0.0736169	-0.261681	0.468824	-0.267704	-0.267704	-0.438061	-0.322724	0.636757	0.590883
ME2	0.629998	0.138561	0.406584	0.421723	0.00541421	0.00227175	-0.249931	0.29526	0.214715	0.0374849	-0.0111544	0.604377	0.247673	-0.0510447	-0.0727061	0.182541	0.425707	0.565697	-0.0466627	-0.11184	-0.411236	0.023574	-0.142732	0.631359	0.631364	0.631361	0.630517	0.0722751	-0.0761508	-0.361494	-0.326119	0.199533	-0.286263	-0.146043	-0.0795073	0.456314	0.40894	0.0124189	0.624273	-0.0868449	0.286531	0.0631774	-0.145965	0.534829	0.534829	-0.325081	0.219326	-0.106808	-0.0755708
MG2t3_2pp	-0.162211	0.515512	0.348998	0.446435	-0.529698	-0.525671	-0.744912	0.312749	0.376329	-0.700647	0.0931176	0.130178	0.459507	0.800722	0.877767	0.423078	0.242964	-0.251802	0.824367	0.729527	-0.221804	0.826997	0.855807	0.130736	0.130732	0.130733	0.132479	-0.202943	0.510917	0.543913	0.62655	-0.991956	-0.535992	0.999788	-0.677858	0.299399	0.329313	-0.147918	-0.00989393	0.0414606	0.265661	-0.266727	0.999858	-0.438086	-0.438086	-0.412856	-0.963861	0.868872	0.815776
MG2tex	-0.104764	0.430935	0.297341	0.385313	-0.485356	-0.477442	-0.682151	0.274799	0.304623	-0.572191	0.147196	0.130382	0.35844	0.713029	0.739661	0.381009	0.243462	-0.163728	0.68404	0.683017	-0.17065	0.691831	0.719484	0.0791548	0.0791513	0.0791524	0.0803133	-0.220776	0.449077	0.476719	0.55008	-0.868261	-0.435413	0.869963	-0.559622	0.283593	0.256994	-0.0979394	0.0188053	0.0573863	0.266592	-0.234942	0.870455	-0.362234	-0.362234	-0.362776	-0.843872	0.72972	0.713345
MG2tpp	0.166434	-0.51881	-0.355018	-0.440346	0.529172	0.524698	0.74462	-0.315107	-0.387734	0.699897	-0.0998594	-0.134601	-0.455755	-0.811367	-0.879818	-0.43511	-0.24492	0.253295	-0.825228	-0.74522	0.224798	-0.824085	-0.860179	-0.121255	-0.121251	-0.121252	-0.123009	0.203799	-0.510691	-0.539473	-0.628854	0.990868	0.53891	-0.999244	0.682	-0.296143	-0.333953	0.157251	0.0174931	-0.0438355	-0.247072	0.278479	-0.999252	0.455651	0.455651	0.404931	0.960084	-0.869437	-0.824346
MG2uabcpp	0.217683	-0.453852	-0.276393	-0.384434	0.493938	0.489605	0.69334	-0.260132	-0.314771	0.670222	-0.0691186	-0.0550917	-0.395911	-0.77232	-0.844535	-0.36437	-0.165137	0.299951	-0.787744	-0.714478	0.145451	-0.793016	-0.836235	-0.07218	-0.0721759	-0.0721776	-0.0737247	0.19739	-0.481041	-0.597397	-0.671223	0.999822	0.442198	-0.994176	0.627924	-0.230882	-0.252791	0.0980393	0.0653952	-0.0089771	-0.246387	0.257029	-0.994064	0.426101	0.426101	0.368609	0.981494	-0.835702	-0.787487
MN2tpp	-0.163544	0.51668	0.350938	0.444734	-0.52971	-0.525547	-0.745066	0.313566	0.379911	-0.700648	0.0951926	0.131562	0.458519	0.804211	0.878675	0.426865	0.243636	-0.252337	0.824897	0.734524	-0.222784	0.826383	0.857411	0.127903	0.127899	0.1279	0.12965	-0.203269	0.511014	0.542743	0.627453	-0.991949	-0.537052	0.999948	-0.679335	0.298509	0.330827	-0.150796	-0.0122019	0.0421944	0.260109	-0.270378	1	-0.443556	-0.443556	-0.410587	-0.963029	0.869326	0.81864
MNt2pp	0.163544	-0.51668	-0.350938	-0.444734	0.52971	0.525547	0.745066	-0.313566	-0.379911	0.700648	-0.0951926	-0.131562	-0.458519	-0.804211	-0.878675	-0.426865	-0.243636	0.252337	-0.824897	-0.734524	0.222784	-0.826383	-0.857411	-0.127903	-0.127899	-0.1279	-0.12965	0.203269	-0.511014	-0.542743	-0.627453	0.991949	0.537052	-0.999948	0.679335	-0.298509	-0.330827	0.150796	0.0122019	-0.0421944	-0.260109	0.270378	-1	0.443556	0.443556	0.410587	0.963029	-0.869326	-0.81864
MNtex	0.163544	-0.51668	-0.350938	-0.444734	0.52971	0.525547	0.745066	-0.313566	-0.379911	0.700648	-0.0951926	-0.131562	-0.458519	-0.804211	-0.878675	-0.426865	-0.243636	0.252337	-0.824897	-0.734524	0.222784	-0.826383	-0.857411	-0.127903	-0.127899	-0.1279	-0.12965	0.203269	-0.511014	-0.542743	-0.627453	0.991949	0.537052	-0.999948	0.679335	-0.298509	-0.330827	0.150796	0.0122019	-0.0421944	-0.260109	0.270378	-1	0.443556	0.443556	0.410587	0.963029	-0.869326	-0.81864
MOBDtex	-0.704332	-0.321874	-0.446806	-0.543625	0.224249	0.220645	0.318034	-0.496018	-0.164476	-0.0512466	-0.169547	-0.68356	-0.367308	0.118246	0.160037	-0.239113	-0.638875	-0.598009	0.108929	0.202878	0.504835	0.104578	0.278975	-0.575134	-0.575143	-0.575137	-0.575497	0.123158	-0.142603	0.619468	0.563847	-0.313583	0.322331	0.248938	0.098928	-0.659933	-0.469234	0.0226108	-0.797189	-0.185216	-0.127463	-0.233868	0.24725	-0.524384	-0.524384	0.501684	-0.325057	0.128858	0.187071
MOX	-0.545315	0.0552535	-0.139094	-0.234539	-0.101183	-0.0929736	0.0385997	-0.127552	-0.00481244	-0.383935	0.00660605	-0.248333	0.0034775	0.133465	0.188002	0.0347082	-0.120724	-0.565435	0.15939	0.176794	0.151481	0.118382	0.204437	-0.520412	-0.520409	-0.520414	-0.515906	0.272295	0.113202	0.362196	0.331737	-0.206332	-0.137841	0.211671	-0.0575219	-0.183565	-0.0502758	-0.196295	-0.329297	0.0761776	-0.127407	-0.0729686	0.211664	-0.46318	-0.46318	0.105924	-0.208456	0.20661	0.141961
NADH10	0.00410536	-0.611643	-0.555399	-0.579521	0.534772	0.529941	0.851501	-0.462682	-0.546501	0.660856	-0.108181	-0.344208	-0.541764	-0.888686	-0.911459	-0.602109	-0.432457	0.123811	-0.872953	-0.788069	0.42186	-0.867422	-0.880283	-0.249361	-0.249358	-0.249358	-0.250658	0.174191	-0.473757	-0.355565	-0.516511	0.934164	0.618927	-0.957537	0.789598	-0.448607	-0.520295	0.247626	-0.115301	-0.0665828	-0.259986	0.348456	-0.957584	0.4354	0.4354	0.476728	0.876165	-0.89196	-0.87798
NADH16pp	-0.757738	-0.493048	-0.820032	-0.725013	0.1906	0.193853	0.549259	-0.65836	-0.583201	-0.00101488	-0.0335789	-0.883598	-0.502697	-0.295243	-0.191719	-0.596459	-0.809756	-0.58767	-0.249843	-0.139837	0.824993	-0.26327	-0.111284	-0.779973	-0.77998	-0.779976	-0.779415	0.0219755	-0.0782357	0.690888	0.487029	-0.115586	0.454684	0.0444907	0.473657	-0.741615	-0.776805	0.242111	-0.721404	-0.157402	-0.181124	0.132717	0.0441241	-0.210493	-0.210493	0.471484	-0.204489	-0.177729	-0.225632
NADH17pp	-0.543024	-0.351494	-0.721987	-0.485713	0.0416878	0.0391903	0.401546	-0.529187	-0.592556	-0.105368	-0.0491965	-0.740222	-0.308379	-0.328426	-0.153356	-0.624579	-0.66308	-0.432232	-0.203628	-0.218447	0.697538	-0.179465	-0.118159	-0.425208	-0.425211	-0.425208	-0.423735	-0.0911072	0.105283	0.621469	0.354372	-0.154179	0.307241	0.10073	0.411758	-0.531892	-0.669301	0.341219	-0.439675	-0.0861352	-0.0114631	0.28194	0.100743	-0.00788737	-0.00788737	0.247134	-0.255903	-0.117884	-0.242301
NADH18pp	-0.729459	-0.455687	-0.796267	-0.649283	0.148035	0.150208	0.474218	-0.653273	-0.572296	-0.017554	-0.0687299	-0.860511	-0.479636	-0.248064	-0.144809	-0.602614	-0.774485	-0.563829	-0.200041	-0.118553	0.806147	-0.191163	-0.0543046	-0.664266	-0.664272	-0.664267	-0.663551	-0.0224248	-0.0430359	0.716234	0.48393	-0.192545	0.422735	0.120739	0.440547	-0.696866	-0.766868	0.305013	-0.672858	-0.13543	-0.0304914	0.113585	0.120347	-0.175434	-0.175434	0.42316	-0.283402	-0.135142	-0.176727
NADH5	-0.199913	-0.696157	-0.695964	-0.737477	0.568896	0.56661	0.929495	-0.587658	-0.613365	0.636065	-0.101925	-0.525898	-0.647755	-0.866403	-0.886441	-0.66212	-0.593756	-0.0410298	-0.864316	-0.73162	0.58182	-0.871842	-0.830131	-0.474916	-0.474916	-0.474915	-0.476246	0.194774	-0.500233	-0.17533	-0.346045	0.848017	0.69702	-0.887982	0.835008	-0.612269	-0.657814	0.248346	-0.320696	-0.110724	-0.319608	0.306674	-0.888197	0.306158	0.306158	0.589854	0.780856	-0.871514	-0.847497
NADH9	0.0553633	-0.588534	-0.472683	-0.545101	0.555552	0.551686	0.821275	-0.413626	-0.468294	0.702857	-0.106149	-0.261419	-0.53356	-0.846939	-0.906444	-0.520116	-0.361377	0.169589	-0.860571	-0.757363	0.345125	-0.860737	-0.871471	-0.228327	-0.228325	-0.228325	-0.229979	0.201312	-0.520993	-0.439163	-0.559269	0.969948	0.604109	-0.988762	0.750043	-0.404997	-0.448029	0.197544	-0.0885425	-0.0627802	-0.266475	0.289267	-0.988873	0.420331	0.420331	0.476834	0.927213	-0.895582	-0.850778
NADK	0.687497	0.0566485	0.299344	0.514177	-0.0216604	-0.0226247	-0.233973	0.351174	-0.0506372	0.291646	-0.0875459	0.481231	0.156271	-0.174737	-0.207717	0.0232703	0.392105	0.543099	-0.152849	-0.284453	-0.334217	-0.0971219	-0.252049	0.609843	0.609851	0.609852	0.608275	-0.0941045	-0.00754332	-0.482431	-0.418585	0.198118	0.0441996	-0.190527	0.00409138	0.505757	0.230003	0.296277	0.709931	-0.0672825	0.209018	0.276961	-0.190899	0.711184	0.711184	-0.451555	0.170731	-0.203907	-0.238689
NADPHQR2	-0.290355	0.221459	0.285659	0.155441	-0.0746373	-0.0687531	-0.16409	0.23473	0.295848	-0.358795	-0.0271518	0.193058	0.263089	0.23495	0.239616	0.299348	0.336009	-0.497437	0.250622	0.1945	-0.361798	0.222635	0.192132	-0.161158	-0.161151	-0.161157	-0.158305	0.524668	0.035028	-0.119104	0.0213358	-0.023385	-0.252789	0.0568157	-0.303457	0.166005	0.421582	-0.534251	-0.0283366	0.280537	-0.211888	-0.151362	0.0571848	-0.313894	-0.313894	-0.0615211	0.0341131	0.269839	0.216967
NADPHQR3	-0.152037	0.303341	0.399741	0.284742	-0.122835	-0.118477	-0.255277	0.334952	0.361375	-0.36937	-0.025083	0.32488	0.354468	0.261443	0.26541	0.363217	0.456191	-0.386487	0.284848	0.19444	-0.480034	0.265635	0.200964	0.00155943	0.0015679	0.00156155	0.00444186	0.491528	0.0759271	-0.215435	-0.0632413	-0.0150768	-0.33023	0.0598046	-0.367418	0.29205	0.529081	-0.536496	0.111641	0.306881	-0.155394	-0.139061	0.060278	-0.245907	-0.245907	-0.158329	0.0501811	0.296977	0.23795
NADPHQR4	-0.118945	0.315992	0.443352	0.303954	-0.114087	-0.109232	-0.276012	0.359891	0.403279	-0.34372	-0.0220246	0.367967	0.356493	0.289038	0.272182	0.407885	0.490289	-0.351981	0.294887	0.21625	-0.516635	0.272842	0.211175	0.0164468	0.016455	0.0164488	0.0190686	0.492538	0.0525398	-0.253595	-0.0800445	-0.00514544	-0.337549	0.0516173	-0.389918	0.3148	0.563035	-0.554405	0.125447	0.302054	-0.152131	-0.173422	0.052043	-0.253365	-0.253365	-0.159817	0.0678569	0.297786	0.257705
NADPPPS	-0.68718	-0.0582355	-0.30047	-0.515841	0.0233802	0.0243302	0.236526	-0.352292	0.0496142	-0.289523	0.0873821	-0.481709	-0.157726	0.172182	0.20493	-0.0245185	-0.392906	-0.542398	0.150225	0.282171	0.334909	0.0944368	0.249315	-0.610486	-0.610494	-0.610495	-0.608923	0.0948549	0.00588542	0.480643	0.416505	-0.194757	-0.0427406	0.187188	-0.00193204	-0.506874	-0.230998	-0.296172	-0.710163	0.0673172	-0.210021	-0.276266	0.187562	-0.710201	-0.710201	0.453132	-0.167409	0.201147	0.236124
NADTRHD	-0.125181	0.542254	0.593102	0.511615	-0.358736	-0.352863	-0.61957	0.495666	0.557704	-0.619609	0.0321118	0.43008	0.54981	0.64259	0.656842	0.586149	0.579252	-0.37317	0.653928	0.539529	-0.593435	0.63568	0.589512	0.12213	0.122135	0.12213	0.125094	0.31384	0.291154	-0.00221686	0.199113	-0.46501	-0.567572	0.512581	-0.680429	0.454081	0.680888	-0.554733	0.146347	0.280929	0.000105467	-0.281575	0.512987	-0.410291	-0.410291	-0.359361	-0.384021	0.672969	0.618365
NAt3_1p5pp	0.16298	-0.521289	-0.351337	-0.446482	0.534965	0.53089	0.745678	-0.316622	-0.380696	0.700155	-0.097171	-0.132076	-0.463037	-0.80485	-0.879474	-0.425871	-0.245305	0.251167	-0.825713	-0.735249	0.223551	-0.827064	-0.856897	-0.129345	-0.129341	-0.129342	-0.131096	0.207727	-0.515712	-0.540807	-0.624716	0.991297	0.539607	-0.99947	0.681348	-0.300583	-0.331989	0.151255	0.00970679	-0.0429604	-0.263453	0.268453	-0.99975	0.443889	0.443889	0.412995	0.961929	-0.871116	-0.819727
NAt3_2pp	0.163281	-0.518943	-0.351153	-0.445608	0.532287	0.528166	0.745409	-0.315065	-0.380315	0.700453	-0.0961562	-0.131819	-0.460735	-0.804571	-0.879117	-0.426411	-0.244459	0.251787	-0.825344	-0.734921	0.223169	-0.826765	-0.857216	-0.128609	-0.128605	-0.128606	-0.130358	0.205439	-0.51332	-0.54184	-0.626167	0.991695	0.538322	-0.999779	0.680352	-0.299532	-0.33141	0.151028	0.0109949	-0.0425678	-0.261744	0.269463	-0.999941	0.443745	0.443745	0.411778	0.962557	-0.870247	-0.819218
NAt3pp	-0.162444	0.421868	0.325567	0.39482	-0.42494	-0.41975	-0.694561	0.252326	0.347401	-0.668422	0.0615887	0.11684	0.368253	0.750013	0.817998	0.41714	0.206135	-0.254906	0.766995	0.683001	-0.199342	0.770337	0.816705	0.100125	0.100121	0.100123	0.10172	-0.128175	0.415251	0.53999	0.63139	-0.945669	-0.470445	0.950733	-0.61249	0.252142	0.295678	-0.135787	-0.0471686	0.0288835	0.197757	-0.282737	0.947529	-0.413934	-0.413934	-0.353158	-0.924771	0.795034	0.757233
NH4tex	0.685888	0.522195	0.788221	0.656412	-0.264919	-0.26824	-0.417646	0.593177	0.575655	0.00682399	0.0103211	0.835325	0.578456	0.177964	0.1177	0.568244	0.80308	0.513808	0.194784	-0.00297947	-0.868701	0.160353	0.0114144	0.665405	0.665413	0.665407	0.665978	0.0493656	0.146555	-0.846812	-0.646541	0.293598	-0.489042	-0.205942	-0.448332	0.72583	0.809811	-0.372916	0.668089	0.278974	-0.0078451	-0.0289064	-0.205282	0.121168	0.121168	-0.465183	0.382851	0.12112	0.0979934
NH4tpp	0.685888	0.522195	0.788221	0.656412	-0.264919	-0.26824	-0.417646	0.593177	0.575655	0.00682399	0.0103211	0.835325	0.578456	0.177964	0.1177	0.568244	0.80308	0.513808	0.194784	-0.00297947	-0.868701	0.160353	0.0114144	0.665405	0.665413	0.665407	0.665978	0.0493656	0.146555	-0.846812	-0.646541	0.293598	-0.489042	-0.205942	-0.448332	0.72583	0.809811	-0.372916	0.668089	0.278974	-0.0078451	-0.0289064	-0.205282	0.121168	0.121168	-0.465183	0.382851	0.12112	0.0979934
NI2tex	-0.0123732	0.140246	0.101524	0.14484	-0.175782	-0.177985	-0.183881	0.0705613	0.0948838	-0.16917	0.0289325	0.0463887	0.175845	0.149915	0.20989	0.0868747	0.0846804	-0.0427621	0.200457	0.120501	-0.0915207	0.187549	0.189244	0.0614382	0.0614379	0.0614375	0.0619881	-0.0724287	0.168925	0.077696	0.117265	-0.21364	-0.139681	0.218295	-0.177402	0.123423	0.121188	-0.0808142	0.0191014	0.0211378	-0.0124873	-0.0139248	0.218736	-0.0670202	-0.0670202	-0.172245	-0.215956	0.202845	0.146588
NI2tpp	-0.213622	0.455058	0.252888	0.382384	-0.502651	-0.499853	-0.665275	0.227705	0.281672	-0.697348	0.0609103	0.0382514	0.41309	0.715211	0.824856	0.346476	0.174082	-0.305175	0.774724	0.635811	-0.147694	0.757283	0.796986	0.0657146	0.0657105	0.0657122	0.0673768	-0.186384	0.500158	0.568672	0.615397	-0.950072	-0.453061	0.948767	-0.605789	0.247986	0.257882	-0.13985	-0.0741544	0.0267234	0.236128	-0.201837	0.949201	-0.421879	-0.421879	-0.39397	-0.939942	0.822	0.722958
NI2uabcpp	0.225757	-0.441422	-0.263133	-0.373868	0.486108	0.481757	0.683511	-0.251229	-0.302691	0.662092	-0.0640234	-0.0421498	-0.383946	-0.765354	-0.836607	-0.35195	-0.150857	0.30665	-0.779385	-0.709881	0.131551	-0.786547	-0.830955	-0.0639265	-0.0639222	-0.0639241	-0.0654267	0.196079	-0.473814	-0.606275	-0.678235	0.999935	0.424111	-0.991791	0.617618	-0.218537	-0.238138	0.0862381	0.0729267	-0.00243614	-0.245856	0.254607	-0.991638	0.419917	0.419917	0.360392	0.983464	-0.827845	-0.781111
NTPP6	0.270906	-0.377011	-0.213847	-0.317473	0.442763	0.438709	0.638373	-0.189805	-0.283065	0.621556	-0.040954	0.0102105	-0.337752	-0.729961	-0.797617	-0.291292	-0.0860902	0.337821	-0.739861	-0.679894	0.0835974	-0.763268	-0.800887	-0.0292301	-0.0292255	-0.0292278	-0.0306152	0.170455	-0.423295	-0.638723	-0.694704	0.993198	0.382657	-0.9798	0.573911	-0.154022	-0.184677	0.0701169	0.120958	0.0117412	-0.28192	0.271423	-0.979555	0.405107	0.405107	0.307344	0.985706	-0.784618	-0.744995
O2tex	0.109236	0.727821	0.560028	0.623215	-0.725051	-0.726016	-0.823014	0.423313	0.51646	-0.631635	-0.0116011	0.33291	0.66883	0.839086	0.920398	0.578248	0.429438	-0.0148541	0.90226	0.680601	-0.459787	0.857173	0.876392	0.379693	0.37969	0.379691	0.381463	-0.33868	0.679509	0.241839	0.383654	-0.8769	-0.618915	0.903805	-0.829132	0.527786	0.540161	-0.152511	0.188066	0.0859646	0.189152	-0.196548	0.904194	-0.42335	-0.42335	-0.617147	-0.823965	0.915322	0.81891
O2tpp	0.109236	0.727821	0.560028	0.623215	-0.725051	-0.726016	-0.823014	0.423313	0.51646	-0.631635	-0.0116011	0.33291	0.66883	0.839086	0.920398	0.578248	0.429438	-0.0148541	0.90226	0.680601	-0.459787	0.857173	0.876392	0.379693	0.37969	0.379691	0.381463	-0.33868	0.679509	0.241839	0.383654	-0.8769	-0.618915	0.903805	-0.829132	0.527786	0.540161	-0.152511	0.188066	0.0859646	0.189152	-0.196548	0.904194	-0.42335	-0.42335	-0.617147	-0.823965	0.915322	0.81891
OAADC	0.137423	0.406444	0.576197	0.506592	-0.229277	-0.227709	-0.463333	0.410212	0.451144	-0.493133	-0.0483508	0.565659	0.520114	0.330538	0.382219	0.459216	0.587996	-0.0975005	0.388568	0.250784	-0.632723	0.404725	0.290166	0.354597	0.354605	0.354598	0.357347	0.414264	0.198144	-0.201634	-0.0510836	-0.133881	-0.546356	0.201101	-0.471448	0.512618	0.697648	-0.467199	0.374758	0.162659	0.0284002	-0.0917465	0.201294	-0.0407745	-0.0407745	-0.401527	-0.0732448	0.380806	0.307868
PDH	0.32359	0.307698	0.636343	0.416638	0.0127303	0.0137407	-0.387869	0.39739	0.581652	-0.258415	-0.0774973	0.662426	0.325585	0.306719	0.250388	0.540606	0.554087	0.195024	0.263874	0.234579	-0.660827	0.328921	0.201001	0.434683	0.434688	0.434683	0.435302	0.309854	-0.131478	-0.34716	-0.195352	0.0143476	-0.461596	0.0521514	-0.403507	0.40537	0.673428	-0.441625	0.327829	0.122024	0.189602	-0.31458	0.0512315	-0.044962	-0.044962	-0.159377	0.0927015	0.217735	0.262213
PE160abcpp	0.214625	-0.31534	-0.161559	-0.235739	0.311377	0.304567	0.492259	-0.285294	-0.188281	0.403263	-0.0991528	-0.00623505	-0.221675	-0.607964	-0.576157	-0.270166	-0.0803362	0.260221	-0.538149	-0.57489	0.0248362	-0.537683	-0.587455	0.0276427	0.0276461	0.0276442	0.0271175	0.186317	-0.312681	-0.475022	-0.535007	0.760425	0.221713	-0.740147	0.435349	-0.112149	-0.1191	0.00131023	0.0637187	0.0103689	-0.184556	0.255087	-0.740005	0.295539	0.295539	0.209053	0.739932	-0.57857	-0.621734
PE161abcpp	0.220755	-0.404483	-0.175057	-0.275669	0.389963	0.385648	0.570012	-0.195926	-0.246393	0.63785	-0.0971781	0.00104134	-0.291654	-0.630544	-0.707279	-0.304809	-0.106084	0.259552	-0.644802	-0.627054	0.0732027	-0.651764	-0.702509	-0.0519678	-0.0519626	-0.0519641	-0.0535659	0.20922	-0.401802	-0.577664	-0.56776	0.867107	0.406597	-0.866008	0.493726	-0.132795	-0.152429	0.0445011	0.0848799	-0.0638673	-0.177035	0.228851	-0.865346	0.421094	0.421094	0.226166	0.852576	-0.715772	-0.67821
PE181abcpp	0.0824773	-0.573424	-0.332399	-0.427302	0.727252	0.734026	0.605185	-0.187113	-0.375054	0.540276	0.013536	-0.0599888	-0.610914	-0.657635	-0.802108	-0.295841	-0.215609	0.18405	-0.796296	-0.482406	0.288712	-0.728384	-0.778618	-0.185158	-0.185154	-0.185155	-0.187108	0.33141	-0.685724	-0.26899	-0.398105	0.783753	0.456563	-0.794901	0.699841	-0.331372	-0.350702	0.173449	0.0231142	-0.126744	0.0162448	0.070664	-0.794626	0.469287	0.469287	0.489092	0.764999	-0.815771	-0.63257
PFK	-0.258575	-0.540955	-0.841865	-0.494578	0.190725	0.197004	0.551292	-0.45335	-0.909889	0.30646	0.0450515	-0.710733	-0.518811	-0.635363	-0.544999	-0.710634	-0.639289	-0.130853	-0.570787	-0.49488	0.815901	-0.583998	-0.51833	-0.483068	-0.483069	-0.483064	-0.48447	-0.270326	-0.0360595	0.326456	0.0816558	0.174489	0.677927	-0.257682	0.712116	-0.455472	-0.834445	0.588436	-0.253253	-0.137044	-0.16572	0.528082	-0.25757	0.400161	0.400161	0.189629	0.0431825	-0.491609	-0.583128
PFK_3	-0.521431	-0.85994	-0.78775	-0.78006	0.732974	0.743323	0.727863	-0.608346	-0.675774	0.345417	-0.00986701	-0.684712	-0.841102	-0.596366	-0.636228	-0.585833	-0.739133	-0.360188	-0.679473	-0.370487	0.792518	-0.620767	-0.54028	-0.7394	-0.739402	-0.739398	-0.741256	0.303555	-0.618023	0.393795	0.198795	0.315815	0.711062	-0.392045	0.81062	-0.760825	-0.796779	0.247913	-0.582	-0.283665	-0.108525	0.0601792	-0.393971	0.168113	0.168113	0.655952	0.226544	-0.651555	-0.539182
PFL	0.662128	0.135699	0.191449	0.48993	-0.0648286	-0.0690699	-0.221807	0.371918	-0.141506	0.176135	0.0609421	0.387748	0.192268	-0.218112	-0.201612	-0.0248238	0.357367	0.601961	-0.171816	-0.269213	-0.215315	-0.133399	-0.294282	0.632638	0.632643	0.632643	0.631529	-0.256214	0.110289	-0.390963	-0.420224	0.172663	-0.0678102	-0.152235	0.0604787	0.462219	0.141844	0.329351	0.698102	0.0241773	0.237443	0.338113	-0.151489	0.679607	0.679607	-0.404411	0.14795	-0.175335	-0.21096
PG160abcpp	-0.45957	0.160814	-0.0326893	-0.236774	-0.16799	-0.167863	0.0113546	-0.157124	0.249745	-0.313251	0.0952051	-0.221691	0.0747975	0.281427	0.290425	0.150261	-0.0957918	-0.378593	0.255034	0.3408	0.0126814	0.189641	0.300935	-0.329954	-0.32996	-0.329962	-0.32809	0.00879599	0.162808	0.202141	0.200975	-0.196475	-0.208271	0.212185	-0.202163	-0.232433	0.0253466	-0.375706	-0.469307	0.513247	-0.26508	-0.278489	0.212332	-0.699433	-0.699433	0.261226	-0.150853	0.304139	0.300945
PG161abcpp	0.64437	0.166391	0.338259	0.51147	-0.0897144	-0.0928503	-0.291629	0.378669	0.0622613	0.201373	-0.0467731	0.499077	0.246064	-0.0803779	-0.0974311	0.0459742	0.414519	0.52303	-0.0534675	-0.186916	-0.354827	0.0421812	-0.152972	0.671501	0.671509	0.671508	0.670922	-0.103702	0.029128	-0.394893	-0.390611	0.119997	-0.144825	-0.0922285	-0.0857919	0.498009	0.270974	0.277204	0.723025	0.00162225	0.46736	0.162767	-0.0916064	0.613177	0.613177	-0.422194	0.112054	-0.0998962	-0.114493
PG181abcpp	0.267612	-0.0197864	-0.297691	0.0796204	-0.110838	-0.106894	0.162144	0.103341	-0.581533	0.125768	0.226491	-0.11734	-0.00531517	-0.509103	-0.376139	-0.256607	0.00374483	0.282611	-0.370012	-0.467072	0.182477	-0.431801	-0.480294	0.0357453	0.0357477	0.0357475	0.0351739	-0.350881	0.254435	-0.228888	-0.320133	0.304241	0.235475	-0.317713	0.358455	0.137928	-0.243709	0.301824	0.285645	0.111958	-0.317788	0.842235	-0.316614	0.456985	0.456985	-0.215214	0.2256	-0.299236	-0.493825
PGI	-0.429403	-0.736836	-0.636039	-0.609866	0.700455	0.71399	0.556269	-0.439398	-0.563305	0.327658	-0.0523124	-0.497498	-0.775856	-0.465621	-0.561103	-0.457757	-0.568738	-0.310708	-0.599679	-0.264525	0.671966	-0.511914	-0.466471	-0.646225	-0.646225	-0.646222	-0.647839	0.353334	-0.650573	0.357525	0.233658	0.238594	0.602348	-0.305152	0.694526	-0.611804	-0.672454	0.31567	-0.378388	-0.256911	0.0878963	-0.0386843	-0.306759	0.266377	0.266377	0.553043	0.165942	-0.586186	-0.425468
PGK	-0.484738	-0.387299	-0.73448	-0.515389	0.102767	0.102119	0.493654	-0.52887	-0.629053	0.0468555	-0.0443857	-0.73221	-0.388237	-0.424333	-0.229465	-0.612426	-0.663333	-0.349009	-0.274186	-0.315082	0.688039	-0.2678	-0.190523	-0.477449	-0.477453	-0.477449	-0.477134	-0.10698	0.034359	0.462902	0.247734	-0.00412718	0.264992	-0.0334979	0.465404	-0.54109	-0.689392	0.30806	-0.468684	-0.0592367	-0.0954505	0.323669	-0.0332423	-0.00654734	-0.00654734	0.282556	-0.102365	-0.204211	-0.33879
PGL	0.0139706	-0.411422	-0.633613	-0.367293	0.322478	0.331233	0.415709	-0.205148	-0.712501	0.382836	0.0749977	-0.37112	-0.545636	-0.536504	-0.575005	-0.499729	-0.429281	0.170483	-0.593653	-0.39189	0.645649	-0.572137	-0.544291	-0.203319	-0.20332	-0.203316	-0.205589	-0.24647	-0.240838	0.202949	-0.0212681	0.245534	0.533626	-0.304029	0.64957	-0.325721	-0.668864	0.652299	0.0178555	-0.191555	0.14254	0.347005	-0.30361	0.560347	0.560347	0.221541	0.156063	-0.550143	-0.489004
PGM	-0.621873	-0.621083	-0.732501	-0.717981	0.389691	0.3845	0.620815	-0.661428	-0.47588	0.218767	-0.072893	-0.771729	-0.56708	-0.393114	-0.345743	-0.701876	-0.764144	-0.465559	-0.392625	-0.228955	0.710927	-0.343632	-0.243031	-0.516462	-0.516468	-0.516463	-0.517019	0.123491	-0.28465	0.478426	0.279955	0.0943051	0.502928	-0.157969	0.535881	-0.77463	-0.725868	0.181319	-0.65639	-0.104291	-0.117096	0.107939	-0.158317	-0.0796845	-0.0796845	0.629827	0.021664	-0.339566	-0.320987
PGMT	0.246663	0.379564	0.672621	0.289271	-0.199306	-0.212369	-0.226825	0.173648	0.809683	-0.00213006	-0.151707	0.519365	0.479159	0.309631	0.258408	0.439242	0.469893	0.153938	0.321993	0.138838	-0.750869	0.323883	0.255684	0.410435	0.410436	0.410432	0.411456	0.221418	-0.000102943	-0.596011	-0.386482	0.180728	-0.458749	-0.104493	-0.52484	0.307859	0.702067	-0.614665	0.108262	0.272986	-0.0486613	-0.383547	-0.104289	-0.355641	-0.355641	-0.0664362	0.288978	0.228067	0.245788
PHEMEabcpp	0.0376414	0.355795	0.39802	0.296599	-0.21401	-0.211822	-0.410813	0.270233	0.409237	-0.304774	0.0589802	0.281765	0.328486	0.532084	0.489918	0.40813	0.326195	-0.051674	0.496162	0.441994	-0.301908	0.467811	0.491958	0.132139	0.13214	0.132138	0.13332	0.107307	0.150464	0.136402	0.177068	-0.343365	-0.409098	0.377809	-0.469756	0.266244	0.387887	-0.233983	0.11121	0.0403969	0.1001	-0.262365	0.377392	-0.273091	-0.273091	-0.194853	-0.26211	0.482755	0.531239
PHEMEtiex	0.0780891	0.512992	0.530241	0.378365	-0.383904	-0.39128	-0.496264	0.308566	0.605457	-0.273878	-0.0376086	0.349071	0.464894	0.640907	0.614151	0.479525	0.36991	-0.0249197	0.634558	0.49162	-0.475356	0.581218	0.622313	0.274743	0.274741	0.274741	0.275787	-0.0292882	0.2787	-0.00287165	0.147288	-0.420541	-0.453049	0.455358	-0.645606	0.314022	0.515177	-0.2811	0.0988824	0.105728	0.0734296	-0.320374	0.455498	-0.395672	-0.395672	-0.236904	-0.326997	0.599023	0.629855
PHEt2rpp	0.0170527	0.750179	0.588968	0.524945	-0.738078	-0.747444	-0.701651	0.380526	0.688132	-0.466623	-0.0381825	0.291868	0.74869	0.882407	0.921614	0.507831	0.395057	-0.0913317	0.939122	0.653437	-0.501623	0.88138	0.891823	0.329191	0.329187	0.329187	0.330961	-0.264374	0.611673	0.141929	0.297269	-0.737706	-0.633931	0.775227	-0.899718	0.424442	0.584441	-0.290509	0.0903101	0.188731	0.202764	-0.314452	0.77652	-0.549428	-0.549428	-0.460869	-0.643942	0.919343	0.860204
PHEtex	-0.0435098	0.696178	0.608186	0.549835	-0.580835	-0.578784	-0.795402	0.454256	0.637368	-0.72953	0.0825403	0.363824	0.60671	0.93072	0.973373	0.682506	0.463433	-0.182626	0.943351	0.821223	-0.49459	0.903257	0.943523	0.220559	0.220557	0.220555	0.222614	-0.104011	0.516928	0.288549	0.478862	-0.845633	-0.682351	0.883749	-0.867717	0.443615	0.613318	-0.383933	0.0572559	0.113502	0.107009	-0.378078	0.883922	-0.602677	-0.602677	-0.442717	-0.754278	0.961932	0.929947
PIt2rpp	-0.527218	-0.745924	-0.912238	-0.763184	0.552469	0.555964	0.668412	-0.623451	-0.79437	0.17808	0.0554927	-0.794295	-0.760237	-0.600978	-0.547035	-0.726173	-0.809724	-0.322998	-0.621928	-0.340457	0.928963	-0.560729	-0.475632	-0.621251	-0.621256	-0.621251	-0.622238	0.063795	-0.377072	0.608611	0.331806	0.146166	0.631747	-0.224089	0.804744	-0.763968	-0.907873	0.409643	-0.533342	-0.280171	-0.0552125	0.222431	-0.2247	0.207359	0.207359	0.582881	0.0307997	-0.54068	-0.50717
PItex	-0.507247	-0.764602	-0.918127	-0.777647	0.576355	0.579552	0.702851	-0.631753	-0.803957	0.216312	0.0517724	-0.787681	-0.775322	-0.641461	-0.592416	-0.739494	-0.809642	-0.300059	-0.663066	-0.380142	0.926632	-0.602914	-0.521596	-0.618125	-0.618129	-0.618124	-0.61919	0.075053	-0.401963	0.564614	0.286259	0.206198	0.649597	-0.282575	0.833924	-0.768755	-0.912247	0.409938	-0.522682	-0.276967	-0.0694423	0.235525	-0.283168	0.230711	0.230711	0.598685	0.0911625	-0.585611	-0.549473
PIuabcpp	0.206907	-0.463041	-0.293276	-0.398913	0.504821	0.500781	0.699971	-0.269315	-0.327173	0.654395	-0.0478371	-0.0662876	-0.408294	-0.782623	-0.84977	-0.372482	-0.174818	0.299131	-0.797741	-0.713104	0.164551	-0.801295	-0.843634	-0.0847986	-0.0847946	-0.0847965	-0.0862697	0.195167	-0.482842	-0.576094	-0.661264	0.998493	0.42486	-0.990551	0.644949	-0.243282	-0.267937	0.0938616	0.0556387	-0.00935504	-0.241154	0.259233	-0.990398	0.421152	0.421152	0.381288	0.978725	-0.841152	-0.791538
POR5	-0.444558	-0.245239	-0.188402	-0.320558	0.0833975	0.0851392	0.190793	-0.396311	0.0118265	0.16664	-0.273877	-0.384207	-0.205265	0.166471	0.116342	-0.111694	-0.371589	-0.435794	0.131371	0.111763	0.239315	0.0521121	0.237457	-0.485752	-0.485756	-0.485752	-0.486605	0.154283	-0.120363	0.250744	0.370269	-0.172612	0.256857	0.126704	-0.0424808	-0.348682	-0.227478	0.0293214	-0.497186	-0.258087	-0.182489	-0.169939	0.124981	-0.355122	-0.355122	0.207344	-0.17774	0.073564	0.107105
POX	0.787753	0.502136	0.751274	0.685612	-0.176745	-0.17353	-0.509578	0.633061	0.452644	-0.149494	0.257325	0.891473	0.466956	0.154033	0.0991407	0.64585	0.891092	0.666926	0.132011	0.0895004	-0.784046	0.0973674	-0.0249708	0.624921	0.624928	0.624921	0.625474	-0.0180797	0.140228	-0.721217	-0.534053	0.254301	-0.530414	-0.163177	-0.346154	0.790484	0.755508	-0.327357	0.746424	0.186855	-0.0585313	0.0175457	-0.162854	0.151707	0.151707	-0.477091	0.334384	0.101445	0.0945354
PPA	-0.151636	-0.68616	-0.454706	-0.581369	0.608984	0.605869	0.694456	-0.520159	-0.306831	0.563737	-0.135985	-0.325828	-0.534819	-0.707897	-0.767047	-0.560314	-0.468966	-0.0126076	-0.748596	-0.601557	0.361803	-0.636666	-0.720228	-0.265086	-0.265085	-0.265085	-0.266417	0.335067	-0.629325	-0.164293	-0.305476	0.672336	0.486555	-0.694241	0.67275	-0.532907	-0.454223	0.0867703	-0.259008	-0.0820662	0.0454891	0.0413035	-0.694945	0.335914	0.335914	0.572541	0.607336	-0.788224	-0.712811
PPC	-0.356432	0.257978	0.0980271	-0.130273	-0.146945	-0.153384	-0.140309	-0.0833803	0.339888	-0.491184	0.143637	-0.147038	0.175706	0.41544	0.462237	0.274955	-0.0177416	-0.262394	0.414089	0.443896	-0.0515901	0.345725	0.458564	-0.149703	-0.14971	-0.149712	-0.147567	-0.0435561	0.239893	0.281359	0.263032	-0.343816	-0.364619	0.371067	-0.311774	-0.146218	0.127142	-0.435006	-0.443647	0.0951726	-0.121456	-0.331702	0.371587	-0.86729	-0.86729	0.19277	-0.283596	0.457464	0.458382
PPCK	0.371559	-0.381089	-0.182968	-0.0478525	0.3116	0.314946	0.385291	-0.0350201	-0.389344	0.653962	-0.138915	0.0989827	-0.293347	-0.6346	-0.700689	-0.358205	-0.0470339	0.330139	-0.639824	-0.634372	0.0938089	-0.588478	-0.695207	0.0922416	0.0922488	0.0922494	0.0899525	0.113071	-0.380047	-0.46511	-0.479258	0.672526	0.458388	-0.690823	0.494008	0.026906	-0.196283	0.378287	0.379002	-0.076331	-0.00304543	0.3631	-0.69118	0.852484	0.852484	-0.00646931	0.618529	-0.693486	-0.67467
PPK2r	0.225741	-0.442706	-0.263252	-0.374848	0.487576	0.483272	0.684113	-0.250858	-0.302502	0.664539	-0.0640304	-0.0420893	-0.385672	-0.764981	-0.837716	-0.352398	-0.151949	0.307157	-0.78064	-0.708565	0.132359	-0.786949	-0.831271	-0.0641058	-0.0641016	-0.0641035	-0.0656145	0.196095	-0.475604	-0.606055	-0.677257	1	0.425903	-0.992081	0.618326	-0.219972	-0.239267	0.0882833	0.0731028	-0.00329597	-0.245961	0.253212	-0.991949	0.42075	0.42075	0.36223	0.983722	-0.829147	-0.780486
PPKr	0.312477	-0.312736	-0.171722	-0.264683	0.389196	0.385071	0.594893	-0.137138	-0.263125	0.611691	-0.0340222	0.0497723	-0.291649	-0.68616	-0.753889	-0.244631	-0.0361142	0.366073	-0.692209	-0.652072	0.0457062	-0.733798	-0.760572	0.00527647	0.00528107	0.00527885	0.00390344	0.129026	-0.368872	-0.664589	-0.705482	0.974164	0.353818	-0.958142	0.523934	-0.0968245	-0.143585	0.0776385	0.165231	0.0211509	-0.303937	0.286009	-0.957771	0.393701	0.393701	0.252496	0.974798	-0.737322	-0.702944
PPPGO	0.355334	0.829818	0.655522	0.779896	-0.782137	-0.783751	-0.77441	0.635237	0.470356	-0.577757	0.184183	0.552009	0.831632	0.591867	0.698672	0.614056	0.708721	0.190274	0.726022	0.389922	-0.642952	0.649804	0.571316	0.48985	0.489852	0.489848	0.491912	-0.345966	0.721635	-0.177203	-0.0130236	-0.475668	-0.684456	0.537106	-0.748694	0.784905	0.724932	-0.34513	0.46119	0.28239	0.0639703	0.0180396	0.539284	-0.219931	-0.219931	-0.786825	-0.41341	0.748157	0.560916
PPPGO3	0.312309	0.833849	0.651618	0.781722	-0.790689	-0.791774	-0.812021	0.629369	0.481446	-0.622388	0.180915	0.529312	0.82856	0.647225	0.756158	0.620388	0.688409	0.147194	0.774848	0.451007	-0.624522	0.705292	0.635155	0.476393	0.476395	0.476391	0.478522	-0.346906	0.733275	-0.097396	0.0640382	-0.564774	-0.700686	0.622612	-0.777949	0.766642	0.712876	-0.334402	0.430496	0.267494	0.0949192	-0.0143334	0.624633	-0.253867	-0.253867	-0.782367	-0.50387	0.801021	0.620706
PPS	0.221707	-0.551712	-0.468348	-0.374688	0.431386	0.431753	0.641477	-0.28703	-0.547481	0.815428	-0.0747852	-0.230118	-0.540423	-0.754097	-0.838371	-0.539591	-0.359269	0.333493	-0.790026	-0.698061	0.408355	-0.767402	-0.788289	-0.135784	-0.135783	-0.135779	-0.138963	-0.088521	-0.454459	-0.340099	-0.442062	0.736296	0.665293	-0.779302	0.700358	-0.292109	-0.531113	0.491567	0.0695355	-0.129992	-0.079266	0.338454	-0.779595	0.66021	0.66021	0.285047	0.667817	-0.830741	-0.771212
PROt2rpp	-0.0930391	0.677479	0.51516	0.465638	-0.621351	-0.621016	-0.736579	0.367659	0.594467	-0.641446	0.0461343	0.256328	0.599383	0.915549	0.947415	0.588327	0.363287	-0.192744	0.934146	0.762306	-0.389372	0.869885	0.918791	0.167171	0.167167	0.167166	0.16906	-0.18423	0.546651	0.349761	0.476422	-0.855684	-0.626553	0.884697	-0.837301	0.372264	0.513607	-0.283746	0.0142099	0.1088	0.202968	-0.360708	0.885483	-0.600309	-0.600309	-0.415509	-0.777203	0.937656	0.892433
PROtex	0.0338605	0.719204	0.60256	0.621695	-0.716327	-0.718739	-0.776206	0.460982	0.588562	-0.665201	0.0570717	0.346293	0.710234	0.854665	0.930628	0.570782	0.465067	-0.118616	0.916258	0.697846	-0.534866	0.883466	0.885128	0.321702	0.3217	0.321699	0.323673	-0.214982	0.633167	0.165774	0.36433	-0.79288	-0.63219	0.827084	-0.866777	0.505352	0.614535	-0.356955	0.125255	0.176335	0.0616797	-0.228178	0.827716	-0.502999	-0.502999	-0.550835	-0.71573	0.93634	0.842338
PTAr	0.580753	0.792822	0.855105	0.872806	-0.552504	-0.546428	-0.962634	0.751882	0.60356	-0.577503	0.33733	0.823074	0.693937	0.695208	0.684147	0.837976	0.924564	0.430192	0.672396	0.603696	-0.773556	0.624406	0.571712	0.603698	0.603701	0.603696	0.605242	-0.24213	0.525183	-0.220608	-0.00699371	-0.489081	-0.781891	0.564951	-0.747438	0.891351	0.825001	-0.317976	0.63437	0.158773	0.0919927	-0.14242	0.565427	-0.17812	-0.17812	-0.711918	-0.404354	0.682902	0.648793
PYK	-0.196108	0.529659	0.482993	0.339913	-0.37123	-0.372798	-0.566951	0.272449	0.562675	-0.786278	0.0751361	0.265271	0.532092	0.674177	0.754745	0.544173	0.388155	-0.306043	0.712921	0.626142	-0.450069	0.68412	0.695388	0.143655	0.143654	0.143649	0.147021	0.163848	0.403864	0.227712	0.328674	-0.584587	-0.671585	0.638648	-0.653334	0.287479	0.565866	-0.564021	-0.0592488	0.154851	0.019328	-0.327303	0.639032	-0.663635	-0.663635	-0.236129	-0.507711	0.748497	0.690615
PYRt2rpp	0.609981	0.757821	0.948109	0.7465	-0.437272	-0.440429	-0.737807	0.684824	0.837794	-0.294044	0.0822143	0.895319	0.690453	0.638247	0.554568	0.820597	0.853647	0.459453	0.592157	0.472788	-0.902794	0.555776	0.479254	0.685666	0.685669	0.685663	0.686741	-0.0733133	0.293543	-0.484365	-0.226926	-0.184477	-0.717796	0.272052	-0.768306	0.764868	0.922778	-0.404759	0.590496	0.185374	0.0969368	-0.301327	0.272463	-0.179923	-0.179923	-0.513258	-0.0598034	0.533543	0.567283
PYRtex	0.607337	0.722689	0.778455	0.906647	-0.571294	-0.570713	-0.784288	0.781409	0.456373	-0.415138	0.167055	0.757713	0.752142	0.454261	0.523444	0.64954	0.836961	0.415964	0.552142	0.273042	-0.772364	0.520039	0.377891	0.667576	0.667582	0.667577	0.668769	-0.24779	0.523957	-0.404753	-0.235824	-0.293394	-0.670823	0.366213	-0.648904	0.880617	0.787783	-0.273793	0.687539	0.242596	0.153867	0.0578775	0.367435	0.0400719	0.0400719	-0.778713	-0.23299	0.544606	0.422524
RPE	-0.54928	-0.529714	-0.545437	-0.705838	0.414987	0.410939	0.55293	-0.64734	-0.225702	0.110598	0.0598726	-0.618315	-0.509386	-0.265078	-0.251152	-0.436331	-0.635531	-0.328328	-0.304133	-0.0889543	0.574509	-0.261329	-0.154681	-0.58005	-0.580056	-0.580055	-0.580075	0.16994	-0.357815	0.403054	0.25226	0.133658	0.265381	-0.161137	0.437907	-0.719332	-0.560889	-0.0298601	-0.688735	-0.117724	-0.087827	-0.191591	-0.161759	-0.345719	-0.345719	0.674672	0.105843	-0.28361	-0.193517
RPI	0.651506	0.474416	0.496111	0.700546	-0.501121	-0.504982	-0.455643	0.503372	0.227996	0.121677	-0.0827332	0.553601	0.546861	0.142768	0.161754	0.205662	0.552501	0.475035	0.238867	-0.090221	-0.554904	0.219284	0.0810874	0.682531	0.682536	0.682536	0.681961	-0.316296	0.388478	-0.530245	-0.410275	-0.0217581	-0.239354	0.0527256	-0.390197	0.67904	0.472832	0.130863	0.724167	0.173538	0.141502	0.238109	0.0537877	0.424892	0.424892	-0.652585	-0.00571141	0.193694	0.0715773
SERt2rpp	0.0222892	0.733457	0.665168	0.567102	-0.652956	-0.655481	-0.791102	0.43127	0.730955	-0.616223	0.0267485	0.399739	0.684471	0.945314	0.971695	0.664434	0.483738	-0.115638	0.965695	0.773292	-0.561393	0.926305	0.943583	0.303539	0.303536	0.303535	0.305518	-0.14699	0.537884	0.183699	0.393138	-0.792773	-0.703022	0.837124	-0.921793	0.474057	0.662761	-0.390301	0.0919614	0.128711	0.171296	-0.402625	0.837531	-0.587657	-0.587657	-0.466789	-0.694331	0.948294	0.916339
SERtex	0.0157268	0.728944	0.666315	0.572527	-0.626369	-0.626534	-0.812668	0.466508	0.715839	-0.623606	0.0364689	0.412057	0.65883	0.971181	0.972771	0.681209	0.49235	-0.125723	0.959999	0.82121	-0.54612	0.920422	0.950642	0.292158	0.292156	0.292154	0.294027	-0.139977	0.522904	0.215624	0.417725	-0.822225	-0.683298	0.861756	-0.916394	0.477179	0.653051	-0.351296	0.113657	0.123792	0.180611	-0.413426	0.862229	-0.575052	-0.575052	-0.465712	-0.72077	0.95504	0.948136
SO4t2pp	-0.416871	0.190824	-0.040392	-0.000908048	-0.271499	-0.260176	-0.255476	0.0380651	0.0201653	-0.607811	0.15981	-0.10393	0.13964	0.290048	0.371279	0.116427	0.0312543	-0.454884	0.316515	0.345501	0.104352	0.299221	0.353105	-0.354001	-0.353999	-0.354004	-0.349904	0.10385	0.284597	0.517823	0.510372	-0.484668	-0.311327	0.494775	-0.183983	0.0242778	0.0390361	-0.154192	-0.137311	0.049785	0.0169358	-0.0465069	0.495449	-0.351487	-0.351487	-0.132434	-0.498028	0.398584	0.304347
SO4tex	-0.386932	0.0664773	-0.141101	-0.158387	-0.142868	-0.132819	-0.00908221	-0.0706635	-0.0649212	-0.398447	0.136135	-0.136223	0.0254574	0.0414645	0.0972931	-0.00693869	-0.0265584	-0.39409	0.0649906	0.111429	0.159486	0.0324821	0.0834506	-0.42028	-0.420276	-0.420283	-0.416152	0.178743	0.156292	0.32696	0.279087	-0.141208	-0.196638	0.158193	0.0154596	-0.0638222	-0.0393582	-0.143429	-0.136426	0.0719388	-0.0832066	0.0329275	0.159176	-0.266324	-0.266324	-0.000726253	-0.157498	0.13205	0.0455402
SPMDt3pp	-0.019405	0.659392	0.706751	0.493534	-0.453339	-0.453684	-0.727455	0.414393	0.801273	-0.650921	0.0147005	0.462299	0.58048	0.911296	0.908811	0.735401	0.50729	-0.156477	0.888953	0.791183	-0.618773	0.864644	0.8958	0.27147	0.271468	0.271466	0.273475	0.058575	0.344245	0.133129	0.352913	-0.681161	-0.70089	0.733218	-0.871463	0.410982	0.715387	-0.517737	0.0349643	0.118045	0.118437	-0.513703	0.733173	-0.646846	-0.646846	-0.318065	-0.565035	0.869838	0.897069
SPMDtex	0.0219883	0.725451	0.688965	0.571166	-0.587867	-0.58774	-0.782686	0.481594	0.726441	-0.681206	0.0635161	0.445197	0.64698	0.926436	0.947106	0.717323	0.524327	-0.131047	0.932667	0.7922	-0.595313	0.892857	0.91846	0.287657	0.287655	0.287653	0.289736	-0.0755452	0.484995	0.154475	0.368756	-0.747783	-0.693176	0.793766	-0.902177	0.482181	0.694936	-0.437756	0.0999224	0.149061	0.0910235	-0.409831	0.794208	-0.605789	-0.605789	-0.439216	-0.643529	0.929766	0.903995
SUCCt3pp	0.567059	0.796506	0.962621	0.830654	-0.532838	-0.535178	-0.791136	0.732851	0.795348	-0.391215	0.0404275	0.891367	0.789807	0.64794	0.617297	0.822941	0.893407	0.360186	0.660224	0.445287	-0.940644	0.61759	0.519244	0.681929	0.681933	0.681927	0.683488	-0.0500377	0.395334	-0.473166	-0.216322	-0.249282	-0.752416	0.337125	-0.816257	0.844654	0.981754	-0.456739	0.602056	0.219191	0.0956776	-0.221908	0.337728	-0.157164	-0.157164	-0.650858	-0.135025	0.60805	0.577951
SUCCtex	0.304916	0.193241	-0.0747016	0.369471	-0.294388	-0.289769	-0.271913	0.223794	-0.360388	-0.169092	0.000193151	0.0399209	0.159036	-0.0745429	0.0618975	-0.0772503	0.114511	0.252641	0.0380533	-0.0604083	0.0914605	0.0648235	-0.011368	0.272837	0.272839	0.272841	0.272853	-0.398039	0.347817	0.140823	0.0894948	-0.260373	0.00836296	0.240588	0.0103475	0.313181	-0.128414	0.583902	0.516011	-0.00638451	0.172233	0.439144	0.241585	0.440317	0.440317	-0.455096	-0.32952	0.112513	-0.0520938
SUCDi	-0.572753	-0.209773	-0.406458	-0.577804	0.085823	0.0933567	0.331094	-0.387416	-0.134282	-0.0848216	0.143743	-0.498702	-0.288037	-0.0080125	-0.00761697	-0.114106	-0.448856	-0.401054	-0.0535269	0.125779	0.450902	-0.134441	0.0402557	-0.745574	-0.745583	-0.745584	-0.745112	0.0237752	-0.0553353	0.40982	0.369023	-0.0596754	0.131473	0.0371023	0.177539	-0.500697	-0.359557	-0.149504	-0.639535	-0.0573232	-0.327367	-0.130006	0.0372357	-0.504058	-0.504058	0.409719	-0.0667428	-0.0132353	0.0186084
SUCOAS	0.590369	0.508123	0.824554	0.641565	-0.254282	-0.253631	-0.559874	0.611296	0.723606	-0.107204	0.166312	0.857686	0.550888	0.401115	0.278308	0.621631	0.782925	0.468884	0.329094	0.254674	-0.802268	0.329228	0.183854	0.59304	0.593045	0.593038	0.593572	0.00641749	0.116985	-0.574051	-0.3947	0.044679	-0.690785	0.0539078	-0.525963	0.677711	0.798529	-0.436924	0.603583	0.226081	0.210913	-0.276799	0.0550313	-0.00984496	-0.00984496	-0.411565	0.151373	0.259594	0.338853
SULabcpp	0.245143	-0.413986	-0.231397	-0.349174	0.469864	0.4656	0.659594	-0.227528	-0.273919	0.646308	-0.0513241	-0.0101362	-0.357786	-0.748125	-0.819562	-0.324112	-0.118081	0.323534	-0.761728	-0.696139	0.100041	-0.76994	-0.818691	-0.0435517	-0.0435473	-0.0435496	-0.04494	0.194254	-0.460254	-0.624974	-0.691272	0.998856	0.382606	-0.985027	0.594372	-0.190961	-0.205364	0.0641326	0.0942977	0.0113514	-0.240588	0.246497	-0.984822	0.409495	0.409495	0.343379	0.987106	-0.811061	-0.763905
TALA	-0.446818	-0.822975	-0.611422	-0.686748	0.833633	0.8445	0.641974	-0.501112	-0.520582	0.285304	-0.00574271	-0.49694	-0.813269	-0.522777	-0.597945	-0.415878	-0.587872	-0.310426	-0.642651	-0.293498	0.617423	-0.568748	-0.509023	-0.652788	-0.652789	-0.652786	-0.654551	0.472653	-0.727844	0.300677	0.175987	0.350477	0.59974	-0.408292	0.735821	-0.674385	-0.622844	0.102115	-0.511501	-0.303197	-0.0879557	-0.0481672	-0.410706	0.138966	0.138966	0.660176	0.286177	-0.635541	-0.477397
THD2pp	0.148351	-0.591471	-0.589797	-0.546646	0.441417	0.435394	0.717075	-0.498314	-0.567912	0.705259	-0.0522574	-0.394895	-0.582277	-0.752111	-0.783897	-0.604234	-0.549587	0.379502	-0.767114	-0.647302	0.55589	-0.752244	-0.721898	-0.136291	-0.136295	-0.136291	-0.139237	-0.208333	-0.379891	-0.142924	-0.333951	0.653629	0.618086	-0.69556	0.750455	-0.459508	-0.657873	0.504309	-0.119177	-0.246278	-0.0694735	0.307687	-0.695914	0.461566	0.461566	0.410164	0.57816	-0.794895	-0.735693
THRt2pp	0.0368972	0.574943	0.662444	0.535135	-0.34309	-0.337301	-0.763496	0.507245	0.648114	-0.645462	0.0820118	0.482631	0.482405	0.887944	0.84061	0.750848	0.505501	-0.103743	0.81314	0.809134	-0.531261	0.800508	0.819318	0.250572	0.250571	0.250569	0.252005	0.0456341	0.299914	0.222803	0.409009	-0.724849	-0.626708	0.764178	-0.774381	0.442085	0.636185	-0.363466	0.138903	0.0140487	0.201817	-0.450461	0.763521	-0.473448	-0.473448	-0.370631	-0.624934	0.800852	0.872296
THRt2rpp	0.0112028	0.583166	0.639341	0.537967	-0.37751	-0.371777	-0.782274	0.495534	0.630386	-0.67077	0.0860499	0.449254	0.492637	0.901477	0.869064	0.728541	0.484651	-0.126437	0.837322	0.821692	-0.504914	0.826221	0.847183	0.241188	0.241187	0.241185	0.242703	0.0137224	0.336396	0.27165	0.449505	-0.780615	-0.632186	0.816862	-0.783248	0.43524	0.613172	-0.345224	0.122622	0.0181915	0.215201	-0.438983	0.816281	-0.482631	-0.482631	-0.386266	-0.687386	0.832254	0.889403
THRtex	0.0428591	0.775587	0.580077	0.512262	-0.822311	-0.834005	-0.630707	0.324991	0.704375	-0.407735	-0.0848849	0.283097	0.800159	0.802929	0.865039	0.44767	0.393515	-0.0797202	0.903206	0.537511	-0.542419	0.833987	0.833331	0.363121	0.363118	0.363117	0.365002	-0.298135	0.653482	0.00489053	0.158234	-0.623813	-0.619451	0.666586	-0.900953	0.432237	0.605624	-0.328564	0.0871774	0.27701	0.104541	-0.269327	0.668306	-0.54883	-0.54883	-0.472016	-0.531817	0.881863	0.771607
TKT1	-0.384441	-0.796346	-0.635486	-0.720596	0.853342	0.85966	0.674206	-0.547567	-0.515006	0.329477	-0.0286352	-0.482975	-0.842961	-0.568857	-0.639996	-0.483465	-0.607746	-0.202902	-0.700446	-0.295684	0.646054	-0.602483	-0.544715	-0.511126	-0.511127	-0.511124	-0.512507	0.438138	-0.7312	0.30969	0.133793	0.401605	0.546255	-0.448801	0.779795	-0.705819	-0.66345	0.216294	-0.447047	-0.318376	0.0127386	-0.0413274	-0.450889	0.185757	0.185757	0.722311	0.343558	-0.686424	-0.492654
TKT2	-0.12807	0.441848	0.312874	0.245521	-0.472319	-0.474683	-0.387273	0.223241	0.371047	-0.554394	0.109154	0.0867649	0.473872	0.516527	0.599474	0.378224	0.220152	-0.217507	0.585088	0.435217	-0.266494	0.523224	0.552123	0.0030702	0.00306846	0.00306495	0.00500757	-0.124176	0.425603	0.11785	0.240321	-0.457491	-0.423793	0.484449	-0.544238	0.224391	0.376874	-0.444183	-0.144151	0.221063	-0.176384	-0.12892	0.485853	-0.564405	-0.564405	-0.269088	-0.409686	0.622111	0.497476
TPI	-0.590296	-0.739533	-0.642844	-0.631309	0.599472	0.60498	0.535861	-0.595765	-0.464756	0.202381	-0.121194	-0.613387	-0.70882	-0.350655	-0.36107	-0.568411	-0.679751	-0.508172	-0.416729	-0.16149	0.630171	-0.316619	-0.242903	-0.550395	-0.550397	-0.550392	-0.551666	0.410035	-0.543823	0.503767	0.375457	0.0543938	0.571005	-0.128814	0.55066	-0.703622	-0.65966	0.195827	-0.573051	-0.312001	-0.0094977	-0.101385	-0.130635	0.0562119	0.0562119	0.580938	-0.0209332	-0.404203	-0.301441
TRDR	0.536388	-0.0919714	0.113442	0.197183	0.142175	0.13401	0.0171909	0.107591	-0.0179152	0.430434	-0.012556	0.232719	-0.0380414	-0.184566	-0.247206	-0.0614772	0.104573	0.558469	-0.214251	-0.22336	-0.136284	-0.175	-0.261502	0.490799	0.490796	0.4908	0.486215	-0.242508	-0.155746	-0.400048	-0.371576	0.276708	0.17942	-0.283116	0.101735	0.15587	0.0287423	0.192092	0.316537	-0.0686344	0.0987202	0.0835459	-0.283098	0.478146	0.478146	-0.0673577	0.27834	-0.263548	-0.194619
TRPt2rpp	-0.0647803	0.715267	0.60708	0.487742	-0.643692	-0.647053	-0.72839	0.365394	0.729364	-0.610518	0.00596285	0.326874	0.661341	0.927733	0.95966	0.61249	0.411024	-0.17358	0.950473	0.765401	-0.516851	0.910691	0.943588	0.262652	0.262649	0.262647	0.264833	-0.134566	0.529118	0.225054	0.393039	-0.785695	-0.702231	0.830496	-0.893874	0.388615	0.614794	-0.399644	0.013615	0.162486	0.191004	-0.416644	0.830822	-0.641249	-0.641249	-0.38962	-0.684897	0.940874	0.919413
TRPtex	-0.0121945	0.756157	0.609057	0.535779	-0.693122	-0.696044	-0.768082	0.429459	0.680807	-0.596841	0.0363483	0.3331	0.693764	0.945746	0.968592	0.629999	0.447539	-0.140485	0.970668	0.758959	-0.497716	0.896802	0.93891	0.254894	0.25489	0.254889	0.256787	-0.217946	0.594798	0.218855	0.382651	-0.808043	-0.66057	0.844993	-0.909713	0.450071	0.609693	-0.336372	0.0737863	0.169976	0.134182	-0.36575	0.845827	-0.607448	-0.607448	-0.465383	-0.709717	0.969322	0.926989
TRSARr	0.67281	0.249303	0.306501	0.533598	-0.12189	-0.121281	-0.274105	0.410247	0.0454407	0.15535	0.282412	0.488196	0.225576	-0.0973948	-0.1036	0.173607	0.461496	0.657786	-0.0779196	-0.147013	-0.371759	-0.0589587	-0.198603	0.592274	0.592274	0.592276	0.590672	-0.291249	0.132391	-0.514503	-0.426044	0.192994	-0.197989	-0.153771	-0.0544028	0.523854	0.256662	0.093277	0.641156	0.178888	0.183135	0.215237	-0.152224	0.43877	0.43877	-0.417294	0.200983	-0.0999142	-0.111908
TYRt2rpp	0.00252001	0.564821	0.568348	0.416603	-0.322645	-0.319141	-0.670261	0.444991	0.617197	-0.507311	0.0643771	0.397805	0.404851	0.865256	0.784532	0.677645	0.412069	-0.0911101	0.756413	0.806786	-0.409901	0.730227	0.784511	0.193822	0.19382	0.193818	0.194973	-0.0205394	0.254711	0.261336	0.410059	-0.682043	-0.546436	0.711993	-0.718298	0.343363	0.52263	-0.24061	0.0978243	0.0176767	0.214526	-0.494766	0.712377	-0.50263	-0.50263	-0.273564	-0.573133	0.751569	0.872605
TYRtex	0.0157425	0.755529	0.671684	0.585608	-0.677353	-0.679605	-0.804887	0.448272	0.7246	-0.654655	0.0396324	0.396454	0.706207	0.945218	0.988276	0.670112	0.50115	-0.12734	0.978195	0.779839	-0.577492	0.928095	0.955847	0.297947	0.297944	0.297943	0.300037	-0.15516	0.572214	0.177513	0.383978	-0.803591	-0.71127	0.848328	-0.9334	0.489177	0.675186	-0.413757	0.0887309	0.165999	0.102525	-0.371105	0.848772	-0.614333	-0.614333	-0.481491	-0.705066	0.97665	0.924459
VALt2rpp	-0.0625917	0.716851	0.602454	0.541337	-0.627972	-0.629712	-0.757516	0.431028	0.668709	-0.693213	0.0144521	0.335971	0.661486	0.916689	0.978136	0.632683	0.427277	-0.202994	0.967797	0.744208	-0.511777	0.931295	0.944721	0.258161	0.258158	0.258157	0.260212	-0.12213	0.529487	0.253568	0.433781	-0.823775	-0.684443	0.863388	-0.894454	0.422836	0.626516	-0.41026	0.0287234	0.151073	0.16232	-0.386196	0.863835	-0.598803	-0.598803	-0.443824	-0.734314	0.966602	0.907536
VALtex	0.125863	0.614876	0.616205	0.485978	-0.545729	-0.546068	-0.713651	0.377444	0.646262	-0.387445	0.1053	0.393176	0.556499	0.834623	0.772884	0.592905	0.484479	0.0412045	0.754011	0.764627	-0.486457	0.697192	0.764752	0.25678	0.256778	0.256776	0.258106	-0.185979	0.471248	0.0924963	0.273483	-0.632368	-0.547849	0.665693	-0.761917	0.448133	0.542049	-0.221416	0.180925	0.0995148	0.0731854	-0.325308	0.66626	-0.500497	-0.500497	-0.382149	-0.530625	0.758096	0.81171
ZN2tpp	-0.17662	0.461284	0.310922	0.420855	-0.522518	-0.520999	-0.693263	0.261722	0.338764	-0.648045	0.0251105	0.0793293	0.455107	0.745768	0.836653	0.344557	0.193028	-0.275327	0.791953	0.650539	-0.192272	0.803691	0.807742	0.130145	0.130142	0.130144	0.131616	-0.195574	0.491248	0.529235	0.594229	-0.959499	-0.459033	0.958177	-0.646476	0.269992	0.290417	-0.115453	-0.0219042	0.0235871	0.314149	-0.240986	0.958826	-0.381578	-0.381578	-0.409568	-0.94276	0.829629	0.752776
ZNabcpp	0.234851	-0.432891	-0.248593	-0.359244	0.473277	0.468354	0.673657	-0.245215	-0.290118	0.660497	-0.0726338	-0.0326105	-0.364293	-0.760383	-0.827868	-0.350036	-0.140221	0.311119	-0.768499	-0.713997	0.11633	-0.773424	-0.826913	-0.0474238	-0.0474194	-0.0474213	-0.0489234	0.193855	-0.466099	-0.61725	-0.689089	0.997695	0.412784	-0.988282	0.604086	-0.205269	-0.224059	0.0806733	0.0845547	0.00163192	-0.226567	0.253103	-0.987963	0.425112	0.425112	0.346458	0.981724	-0.81903	-0.777747
Zn2tex	-0.0101229	0.394716	0.1856	0.225666	-0.537879	-0.550648	-0.213378	0.0996745	0.280168	-0.076312	-0.150861	-0.00153424	0.495246	0.314352	0.384146	0.0442603	0.0710685	-0.0613573	0.432328	0.107069	-0.19641	0.382779	0.358387	0.216774	0.216772	0.216772	0.217678	-0.298024	0.444377	-0.0262168	-0.0396494	-0.280001	-0.267713	0.296739	-0.420918	0.165263	0.214192	-0.065448	0.0278644	0.236357	0.119281	-0.0252904	0.298526	-0.19402	-0.19402	-0.275705	-0.246577	0.418128	0.318964
[truncated: 209 more columns]
